# Supplementary material for: Correlation between task-based checklists and global rating scores in undergraduate objective structured clinical examinations in Saudi Arabia: a 1-year comparative study
Source: J Educ Eval Health Prof. 2025 Jun 19;22:19. doi: 10.3352/jeehp.2025.22.19 (PMC12365684; doi:10.3352/jeehp.2025.22.19)
Supplement: Supplementary file 1 [file jeehp-22-19-dataset1.xlsx]

## Sheet: Course Detail
	OSCE Exam Link			TRUE
	Course Name		General Practise 2
	Course Coordinator
	Academic Year		2023-2024
	Assessment Date
	System use instruction			Instruction video	Click to play

## Sheet: System Setup
	Calculation to identify assessment event for each student
	1	2	3	4	5	6	7	8	9	10	11	12	Item	Final Item		Uniq ILO		ILO List		Uniq GA		Graduate Attributes List		Unique Competency		Competency List		Discipline
	#REF!												#REF!	#N/A				1				01. Integrated scientific knowledge				1.01.Clinical Reasoning & Critical Thinking (Apply Knowledge)		Anatomy
																		1.1				02. Professionalism and ethical competence				1.02.Hypothesis Driven Data Gathering to Diagnose		Anesthesia		OSCE Exam Link	0
																		1.2				03. Self-aware awareness				1.03.Visual Recognition		Biochemistry
																		1.3				04. Initiative				1.04.Selecting and Interpreting Diagnostic Studies		BSS
																		1.4				05. Interprofessional Communication.				1.05.Formulating Differential Diagnosis		Community Medicine
																		1.5				06. Leadership and collaboration				1.06.Maintaining Health & Preventing Disease		Dermatology
																		1.6				07. Scholarly				1.07.Selecting Clinical Interventions (Mixed Management)		EBM
																		1.7				08. Problem-solving and critical thinking				1.08.Prescribing and Pharmacotherapy		Emergency Medicine
																		1.8				09. Health advocate				1.09.Assessing for Prognosis/Outcome		ENT
																						10. Social Responsibility				1.10.Inquiry & Research		Ethics & Law
																						11. Teamwork				2.01.Interviewing		Family Medicine
																						12. Life-long learner.				2.02.Communication in Special Situations		General Surgery
																										2.03.Patient Education and Shared Decision Making		Genetics
																										2.05.Presenting		Internal Medicine
																										2.06.Information Technology		Microbiology
																										3.01.Examination (General/ Systemic/ Special Assessment)		Neurology
																										3.02.Carrying out Procedure (Diagnostic)		Neurosurgery
																										3.03.Carrying out Procedure (Therapeutic)		OBYGN
																										3.04.Carrying out Procedure (Practical)		Ophthalmology
																										4.01.Emergency & Acute Management Competencies		Orthopaedic
																										5.01.Autonomy		Pathology
																		2								5.02.Responsibility		PCC Related
																		2.1								5.03.Maintaining Patient Safety		Pediatric
																		2.2								5.04.Situational Judgment (Ethical & Legal)		Pharmacology
																		2.3								5.05.Leadership		Physiology
																		2.4										Prophetic Medicine
																		2.5										Psychiatry
																		2.6										Radiology
																		2.7										Rheumatology
																		2.8										Urology
																		2.9
																		2.10
																		2.11
																		2.12
																		2.13
																		2.14
																		2.15
		#REF!											#REF!
			#REF!										#REF!
				#REF!									#REF!
					#REF!								#REF!
						#REF!							#REF!
							#REF!						#REF!
								#REF!					#REF!
									#REF!				#REF!
										#REF!			#REF!
											#REF!		#REF!
												#REF!	#REF!

## Sheet: Examinar Data
		Note: Staff Code for external staff is last 4 digit from mobile if start with 0 change it to 1
	Examinar Detail					Marking Detail							Student assesst Detail
	Code	Staff Name	Type	Station	Panel	Average Mark	Max	Min	< 60	60 - 74	75-89	>=90	# of Student	Cycle 1	Cycle 2	Cycle 3	Cycle 4
			College Staff	Station 1	Panel 1	0.646635	0.8125	0.46875	10	10	6	0	26	12	13	0	1
			Non Academic Staff	Station 2	Panel 1	0.855275	1	0.645161	0	10	9	18	37	15	11	11	0
			College Staff	Station 3	Panel 1	0.72	0.958333	0.25	7	2	9	7	25	14	11	0	0
			College Staff	Station 4	Panel 1	0.892308	1	0.7	0	1	11	14	26	17	9	0	0
			College Staff	Station 5	Panel 1	0.755769	0.95	0.5	2	9	10	5	26	22	4	0	0
			Academic Staff	Station 6	Panel 1	0.600225	1	0.125	21	4	5	7	37	13	14	0	10
			Academic Staff	Station 7	Panel 1	0.814839	1	0.44	7	7	28	20	62	26	25	11	0
			Academic Staff	Station 8	Panel 1	0.54749	0.828571	0.285714	20	16	1	0	37	13	13	11	0
			Academic Staff	Station 9	Panel 1	0.858953	1	0.59375	1	3	15	18	37	13	13	11	0
			College Staff	Station 1	Panel 2	0.908565	1	0.8125	0	0	10	17	27	13	14	0	0
			Non Academic Staff	Station 2	Panel 2	0.939068	1	0.741935	0	1	2	24	27	13	14	0	0
			Academic Staff	Station 3	Panel 2	0.782051	1	0.375	7	2	21	9	39	14	14	11	0
			College Staff	Station 4	Panel 2	0.636538	1	0.3	6	15	2	3	26	19	7	0	0
			College Staff	Station 5	Panel 2	0.824074	0.95	0.65	0	5	12	10	27	13	14	0	0
			Academic Staff	Station 6	Panel 2	0.652244	0.958333	0.208333	11	2	10	3	26	12	14	0	0
			Academic Staff	Station 7	Panel 2	0.688889	0.92	0.4	4	15	6	2	27	13	14	0	0
			College Staff	Station 8	Panel 2	0.670899	0.914286	0.485714	9	9	8	1	27	13	14	0	0
			Academic Staff	Station 9	Panel 2	0.877315	0.96875	0.6875	0	2	11	14	27	13	14	0	0
			College Staff	Station 1	Panel 3	0.7025	0.90625	0.53125	5	12	6	2	25	15	10	0	0
			Non Academic Staff	Station 2	Panel 3	0.815484	1	0.483871	2	6	6	11	25	13	12	0	0
			Academic Staff	Station 3	Panel 3	0.762153	0.916667	0.541667	1	9	13	1	24	13	11	0	0
			College Staff	Station 4	Panel 3	0.754	1	0.3	4	5	9	7	25	14	11	0	0
			College Staff	Station 5	Panel 3	0.954	1	0.6	0	1	2	22	25	13	12	0	0
			College Staff	Station 6	Panel 3	0.728333	1	0.333333	7	5	6	7	25	12	13	0	0
			College Staff	Station 7	Panel 3	0.814839	1	0.44	7	7	28	20	62	26	25	11	0
			Non Academic Staff	Station 8	Panel 3	0.785714	0.942857	0.571429	1	6	14	1	22	14	8	0	0
			Academic Staff	Station 9	Panel 3	0.828125	0.96875	0.65625	0	3	15	4	22	11	11	0	0

## Sheet: OSCE Detail Result 
						Type of Pass	Pass Persentge	Total Mark
						By Percentage	0.6	24	No. of Station	10		Station 1			Station 2			Station 3			Station 4			Station 5			Station 6			Station 7			Station 8			Station 9			Station 10			Station 11			Station 12			Station 13
	Student ID	Student Name	Gender	Group	GPA	No. of Not Taken Station	No. of Examin Station	No. of Station Failed	Station	Total Mark	Minimum No. of Pass Station	Pass Mandatory	Over All	Station Pass %	Pass Mandatory	Over All	Station Pass %	Pass Mandatory	Over All	Station Pass %	Pass Mandatory	Over All	Station Pass %	Pass Mandatory	Over All	Station Pass %	Pass Mandatory	Over All	Station Pass %	Pass Mandatory	Over All	Station Pass %	Pass Mandatory	Over All	Station Pass %	Pass Mandatory	Over All	Station Pass %	Pass Mandatory	Over All	Station Pass %	Pass Mandatory	Over All	Station Pass %	Pass Mandatory	Over All	Station Pass %	Pass Mandatory	Over All
									Pass %			FALSE		0.6	FALSE		0.6	FALSE		0.6	FALSE		0.6	FALSE		0.6	FALSE		0.6	FALSE		0.6	FALSE		0.6	FALSE		0.6	FALSE		0.6	FALSE			FALSE			FALSE
									In-OSCE Mark		Pass Status	2.4		Status	2.4		Status	2.4		Status	2.4		Status	2.4		Status	2.4		Status	2.4		Status	2.4		Status	2.4		Status	2.4		Status			Status			Status
				G01		0	10	6		14.13	Fail	1.425	1	Station Fail	1.93548	4	Pass	1	2	Station Fail	1.92	4	Pass	1.92	4	Pass	1.3	2	Station Fail	1.344	3	Station Fail	0.96	1	Station Fail	2.325	4	Pass	0	1	Station Fail
				G01		0	10	0		18.86	Pass	2.175	4	Pass	2.4	5	Pass	2	4	Pass	1.56	2	Pass	2.04	4	Pass	1.8	3	Pass	1.728	4	Pass	1.50857	4	Pass	2.175	5	Pass	1.47692	2	Pass
				G01		0	10	2		19.09	Pass	1.425	3	Station Fail	2.4	5	Pass	1.9	2	Pass	2.28	4	Pass	2.16	5	Pass	1.8	4	Pass	2.016	4	Pass	1.23429	3	Station Fail	2.4	5	Pass	1.47692	1	Pass
				G01		0	10	1		19.63	Pass	2.25	4	Pass	2.4	5	Pass	2	4	Pass	1.2	3	Station Fail	1.8	4	Pass	2	4	Pass	1.632	3	Pass	1.98857	4	Pass	2.325	5	Pass	2.03077	4	Pass
				G01		0	10	1		20.5	Pass	1.95	3	Pass	2.24516	5	Pass	2.3	5	Pass	2.4	5	Pass	2.28	5	Pass	2.1	4	Pass	2.4	5	Pass	1.57714	3	Pass	2.325	4	Pass	0.923077	2	Station Fail
				G01		0	10	6		13.17	Fail	1.5	3	Pass	1.78065	4	Pass	1.2	1	Station Fail	2.16	4	Pass	1.2	3	Station Fail	0.9	1	Station Fail	1.344	2	Station Fail	1.02857	3	Station Fail	1.875	4	Pass	0.184615	1	Station Fail
				G01		0	10	0		19.92	Pass	2.325	4	Pass	2.24516	5	Pass	1.6	3	Pass	2.4	5	Pass	2.16	5	Pass	2.3	5	Pass	1.536	3	Pass	1.85143	4	Pass	2.025	4	Pass	1.47692	3	Pass
				G01		0	10	0		20.8	Pass	2.175	4	Pass	2.24516	5	Pass	2.2	4	Pass	2.04	5	Pass	2.16	5	Pass	2.3	5	Pass	1.92	5	Pass	1.44	4	Pass	2.1	5	Pass	2.21538	3	Pass
				G01		0	10	0		20.04	Pass	2.325	5	Pass	2.32258	4	Pass	2.1	4	Pass	1.56	5	Pass	2.04	5	Pass	2	4	Pass	1.632	4	Pass	1.85143	4	Pass	2.175	5	Pass	2.03077	3	Pass
				G01		0	10	0		20.33	Pass	2.25	5	Pass	2.32258	5	Pass	2	4	Pass	2.28	5	Pass	2.28	5	Pass	1.9	4	Pass	1.728	4	Pass	1.92	5	Pass	2.175	5	Pass	1.47692	3	Pass
				G01		0	10	1		17.44	Pass	1.575	3	Pass	1.78065	4	Pass	2.2	4	Pass	2.04	4	Pass	1.68	4	Pass	1.7	3	Pass	1.632	3	Pass	1.02857	3	Station Fail	2.325	4	Pass	1.47692	2	Pass
				G01		0	10	5		13.69	Fail	1.275	2	Station Fail	1.85806	4	Pass	1.1	2	Station Fail	2.28	4	Pass	2.04	5	Pass	0.7	2	Station Fail	1.92	4	Pass	0.685714	2	Station Fail	1.65	4	Pass	0.184615	1	Station Fail
				G02		0	10	3		17.04	Pass	1.575	3	Pass	2.16774	4	Pass	2.1	4	Pass	2.04	5	Pass	1.68	4	Pass	1.1	3	Station Fail	2.112	4	Pass	1.16571	2	Station Fail	2.175	4	Pass	0.923077	2	Station Fail
				G02		0	10	3		16.28	Pass	1.8	3	Pass	2.16774	4	Pass	1.5	1	Pass	1.8	4	Pass	2.16	5	Pass	1.1	3	Station Fail	2.016	5	Pass	1.30286	3	Station Fail	1.875	4	Pass	0.553846	1	Station Fail
				G02		0	10	4		16.45	Pass	1.2	2	Station Fail	2.24516	5	Pass	1.5	2	Pass	2.04	4	Pass	1.56	3	Pass	1.3	2	Station Fail	2.4	5	Pass	0.96	2	Station Fail	2.325	5	Pass	0.923077	1	Station Fail
				G02		0	10	1		17.52	Pass	1.95	4	Pass	2.32258	4	Pass	2.1	4	Pass	1.44	4	Pass	1.68	4	Pass	1.9	4	Pass	1.536	3	Pass	1.16571	3	Station Fail	1.95	4	Pass	1.47692	2	Pass
				G02		0	10	5		13.56	Fail	2.325	4	Pass	1.93548	4	Pass	1	2	Station Fail	0.96	3	Station Fail	1.56	3	Pass	1	2	Station Fail	1.632	4	Pass	1.16571	3	Station Fail	1.8	3	Pass	0.184615	1	Station Fail
				G02		0	10	4		16.01	Pass	2.1	4	Pass	2.09032	4	Pass	1.4	2	Station Fail	1.44	5	Pass	2.04	5	Pass	1.4	3	Station Fail	1.536	2	Pass	1.16571	3	Station Fail	2.1	5	Pass	0.738462	1	Station Fail
				G02		0	10	2		16.13	Pass	1.575	3	Pass	1.93548	4	Pass	1.9	3	Pass	1.92	4	Pass	1.68	4	Pass	1.1	2	Station Fail	2.016	4	Pass	1.64571	3	Pass	1.8	3	Pass	0.553846	2	Station Fail
				G02		0	10	0		21.86	Pass	1.8	4	Pass	2.4	5	Pass	2.3	5	Pass	2.4	5	Pass	2.28	5	Pass	2.2	5	Pass	2.4	5	Pass	1.64571	3	Pass	2.4	5	Pass	2.03077	3	Pass
				G02		0	10	2		18.82	Pass	2.4	5	Pass	2.24516	5	Pass	2.2	4	Pass	1.32	3	Station Fail	2.16	5	Pass	1.9	4	Pass	1.632	4	Pass	1.71429	4	Pass	2.325	5	Pass	0.923077	1	Station Fail
				G02		0	10	0		22.38	Pass	2.175	4	Pass	2.4	5	Pass	2.3	4	Pass	2.28	5	Pass	2.28	5	Pass	2	4	Pass	2.208	5	Pass	2.19429	4	Pass	2.325	5	Pass	2.21538	4	Pass
				G02		0	10	1		17.6	Pass	2.1	4	Pass	2.32258	5	Pass	1.8	3	Pass	1.44	3	Pass	2.28	5	Pass	0.6	2	Station Fail	1.728	4	Pass	1.64571	4	Pass	2.025	3	Pass	1.66154	4	Pass
				G03		0	10	0		21.22	Pass	1.725	4	Pass	2.4	5	Pass	2.2	4	Pass	2.28	5	Pass	2.4	5	Pass	2.2	5	Pass	2.112	5	Pass	1.98857	4	Pass	2.25	4	Pass	1.66154	2	Pass
				G03		0	10	1		17.93	Pass	2.25	4	Pass	2.32258	5	Pass	1.8	3	Pass	1.56	4	Pass	1.8	4	Pass	1.6	4	Pass	1.92	4	Pass	1.57714	4	Pass	2.175	5	Pass	0.923077	1	Station Fail
				G03		0	10	3		16.79	Pass	1.875	4	Pass	1.70323	3	Pass	1.8	4	Pass	2.16	5	Pass	2.16	5	Pass	1.3	3	Station Fail	2.304	5	Pass	1.50857	3	Pass	1.425	3	Station Fail	0.553846	2	Station Fail
				G03		0	10	3		17.7	Pass	1.5	3	Pass	2.4	5	Pass	1.9	3	Pass	2.04	5	Pass	2.16	5	Pass	1.4	3	Station Fail	2.304	5	Pass	1.30286	3	Station Fail	1.95	3	Pass	0.738462	2	Station Fail
				G03		0	10	0		19.44	Pass	2.1	4	Pass	2.32258	5	Pass	2.2	4	Pass	1.44	4	Pass	1.8	4	Pass	2	4	Pass	1.728	4	Pass	1.64571	4	Pass	2.175	5	Pass	2.03077	4	Pass
				G03		0	10	4		17.8	Pass	1.275	4	Station Fail	2.09032	4	Pass	2.1	4	Pass	2.4	5	Pass	2.04	4	Pass	1.1	3	Station Fail	2.208	5	Pass	1.30286	2	Station Fail	2.175	4	Pass	1.10769	2	Station Fail
				G03		0	10	3		17.05	Pass	1.425	4	Station Fail	2.16774	4	Pass	2	4	Pass	2.16	5	Pass	1.92	4	Pass	1.2	3	Station Fail	2.304	5	Pass	1.78286	3	Pass	1.725	4	Pass	0.369231	1	Station Fail
				G03		0	10	4		14.2	Fail	1.725	3	Pass	1.70323	3	Pass	2.2	4	Pass	1.68	3	Pass	1.44	3	Pass	0.8	2	Station Fail	1.056	1	Station Fail	1.23429	3	Station Fail	2.175	4	Pass	0.184615	1	Station Fail
				G03		0	10	1		19.82	Pass	2.25	4	Pass	2.4	5	Pass	2.1	4	Pass	1.8	5	Pass	2.16	5	Pass	2.2	5	Pass	1.92	5	Pass	1.78286	4	Pass	2.1	5	Pass	1.10769	2	Station Fail
				G03		0	10	1		19.67	Pass	1.575	3	Pass	2.16774	4	Pass	2.2	5	Pass	2.4	4	Pass	2.04	5	Pass	2.4	5	Pass	2.208	5	Pass	1.50857	3	Pass	2.25	4	Pass	0.923077	2	Station Fail
				G04		0	10	2		16.23	Pass	1.5	3	Pass	1.78065	3	Pass	2	4	Pass	2.16	4	Pass	1.8	4	Pass	1.5	3	Pass	1.632	3	Pass	1.16571	3	Station Fail	1.95	3	Pass	0.738462	1	Station Fail
				G04		0	10	2		16.84	Pass	1.95	4	Pass	2.09032	5	Pass	2.1	4	Pass	2.28	4	Pass	1.92	4	Pass	0.8	2	Station Fail	1.824	3	Pass	1.44	3	Pass	2.25	4	Pass	0.184615	1	Station Fail
				G04		0	10	2		18.2	Pass	1.65	3	Pass	2.0129	4	Pass	2.2	5	Pass	2.04	3	Pass	1.8	5	Pass	2.2	5	Pass	2.304	5	Pass	1.23429	2	Station Fail	2.025	3	Pass	0.738462	1	Station Fail
				G04		0	10	5		13.84	Fail	2.175	4	Pass	2.32258	4	Pass	0.9	1	Station Fail	1.44	3	Pass	1.92	4	Pass	0.5	2	Station Fail	0.96	1	Station Fail	1.37143	3	Station Fail	2.25	5	Pass	0	1	Station Fail
				G04		0	10	0		20.16	Pass	1.65	4	Pass	2.0129	4	Pass	2.1	4	Pass	2.4	5	Pass	1.68	5	Pass	2.4	5	Pass	2.208	4	Pass	1.64571	4	Pass	2.4	5	Pass	1.66154	2	Pass
				G04		0	10	3		15.89	Pass	2.1	4	Pass	2.16774	5	Pass	1.4	2	Station Fail	1.44	4	Pass	1.8	3	Pass	1.1	2	Station Fail	1.824	4	Pass	1.85143	4	Pass	1.65	3	Pass	0.553846	1	Station Fail
				G04		0	10	2		16.65	Pass	1.125	3	Station Fail	2.24516	5	Pass	1.9	3	Pass	2.28	4	Pass	1.68	4	Pass	2	4	Pass	1.44	3	Pass	1.44	3	Pass	1.8	4	Pass	0.738462	1	Station Fail
				G04		0	10	1		18.82	Pass	1.5	3	Pass	2.16774	4	Pass	2.3	5	Pass	2.4	4	Pass	1.8	5	Pass	2.4	5	Pass	2.016	4	Pass	1.50857	3	Pass	1.8	3	Pass	0.923077	2	Station Fail
				G04		0	10	4		15.5	Pass	1.875	3	Pass	1.85806	3	Pass	1.1	2	Station Fail	2.4	5	Pass	1.68	4	Pass	1.2	3	Station Fail	1.248	2	Station Fail	1.78286	3	Pass	2.175	4	Pass	0.184615	1	Station Fail
				G04		0	10	3		17.26	Pass	2.025	4	Pass	2.4	5	Pass	1.8	3	Pass	1.44	4	Pass	2.04	5	Pass	1.3	3	Station Fail	1.824	4	Pass	1.37143	3	Station Fail	2.325	5	Pass	0.738462	1	Station Fail
				G05		0	10	0		20.5	Pass	1.65	4	Pass	2.4	5	Pass	2.1	4	Pass	2.4	5	Pass	2.28	5	Pass	2.1	4	Pass	2.016	5	Pass	1.71429	3	Pass	2.175	4	Pass	1.66154	3	Pass
				G05		0	10	1		18.03	Pass	1.65	3	Pass	2.32258	5	Pass	2.2	4	Pass	2.04	3	Pass	2.04	4	Pass	1.8	4	Pass	1.92	4	Pass	1.44	3	Pass	1.875	3	Pass	0.738462	1	Station Fail
				G05		0	10	4		15.06	Pass	1.2	2	Station Fail	1.70323	4	Pass	1.2	1	Station Fail	2.04	4	Pass	1.56	3	Pass	1.4	3	Station Fail	1.824	4	Pass	1.44	3	Pass	2.325	5	Pass	0.369231	1	Station Fail
				G05		0	10	1		19.1	Pass	2.025	4	Pass	2.4	5	Pass	2	4	Pass	1.44	4	Pass	2.16	5	Pass	1.8	4	Pass	2.208	5	Pass	1.30286	4	Station Fail	2.1	4	Pass	1.66154	3	Pass
				G05		0	10	4		13.55	Fail	1.8	3	Pass	1.70323	4	Pass	1.8	2	Pass	1.92	4	Pass	1.56	3	Pass	0.7	2	Station Fail	1.056	2	Station Fail	1.02857	2	Station Fail	1.8	4	Pass	0.184615	1	Station Fail
				G05		10	0	0		-	Hold			Not Taken			Not Taken			Not Taken			Not Taken			Not Taken			Not Taken			Not Taken			Not Taken			Not Taken			Not Taken
						0	10	5		15.34	Pass	2.025	4	Pass	2.16774	4	Pass	1.4	3	Station Fail	0.72	2	Station Fail	2.04	4	Pass	1.3	3	Station Fail	1.248	2	Station Fail	1.23429	3	Station Fail	1.725	3	Pass	1.47692	2	Pass
						10	0	0		-	Hold			Not Taken			Not Taken			Not Taken			Not Taken			Not Taken			Not Taken			Not Taken			Not Taken			Not Taken			Not Taken
						0	10	4		16.34	Pass	1.2	2	Station Fail	1.62581	3	Pass	2	3	Pass	2.28	5	Pass	2.28	5	Pass	1.1	3	Station Fail	1.536	3	Pass	0.96	2	Station Fail	2.25	4	Pass	1.10769	1	Station Fail
						0	10	1		18.87	Pass	2.175	4	Pass	2.32258	4	Pass	2.1	4	Pass	1.68	5	Pass	2.16	5	Pass	1.8	4	Pass	1.728	4	Pass	1.85143	4	Pass	1.95	4	Pass	1.10769	2	Station Fail
						0	10	2		17.85	Pass	1.8	4	Pass	1.85806	4	Pass	2.4	4	Pass	2.28	4	Pass	2.28	5	Pass	1.7	3	Pass	2.4	5	Pass	0.96	2	Station Fail	2.175	4	Pass	0	1	Station Fail
						0	10	6		11.89	Fail	1.425	3	Station Fail	1.78065	4	Pass	0.6	1	Station Fail	1.92	3	Pass	1.44	4	Pass	0.3	1	Station Fail	1.248	2	Station Fail	0.891429	2	Station Fail	2.1	3	Pass	0.184615	1	Station Fail
						0	10	4		14.93	Pass	2.175	4	Pass	2.16774	5	Pass	0.9	2	Station Fail	0.72	3	Station Fail	1.68	3	Pass	0.6	1	Station Fail	1.824	2	Pass	1.57714	3	Pass	2.175	4	Pass	1.10769	2	Station Fail
						0	10	5		15.23	Pass	2.25	4	Pass	1.78065	3	Pass	1.9	4	Pass	1.32	4	Station Fail	1.56	3	Pass	1.3	3	Station Fail	1.056	3	Station Fail	1.37143	4	Station Fail	1.95	4	Pass	0.738462	1	Station Fail
						0	10	5		14.8	Pass	1.425	3	Station Fail	2.4	5	Pass	1.9	3	Pass	1.92	3	Pass	1.32	3	Station Fail	0.7	2	Station Fail	1.824	3	Pass	1.02857	3	Station Fail	2.1	4	Pass	0.184615	1	Station Fail
						0	10	3		17.55	Pass	2.325	5	Pass	2.24516	5	Pass	1.2	2	Station Fail	1.68	4	Pass	1.92	4	Pass	1.3	3	Station Fail	1.248	3	Station Fail	2.05714	4	Pass	2.1	4	Pass	1.47692	3	Pass
						0	10	0		19.33	Pass	2.1	4	Pass	2.24516	4	Pass	2.2	4	Pass	1.68	4	Pass	2.16	5	Pass	1.6	4	Pass	1.632	3	Pass	1.98857	4	Pass	2.25	5	Pass	1.47692	1	Pass
						0	10	4		16.97	Pass	1.35	3	Station Fail	2.32258	4	Pass	1.9	3	Pass	2.4	5	Pass	1.8	5	Pass	0.9	2	Station Fail	2.112	5	Pass	1.16571	2	Station Fail	2.1	3	Pass	0.923077	2	Station Fail
						0	10	5		12.13	Fail	1.425	2	Station Fail	1.54839	3	Pass	0.8	1	Station Fail	1.92	4	Pass	2.28	5	Pass	0.3	1	Station Fail	1.536	3	Pass	0.822857	2	Station Fail	1.5	3	Pass	0	1	Station Fail
						0	10	0		20.21	Pass	1.575	3	Pass	2.32258	5	Pass	2	4	Pass	2.28	4	Pass	2.04	5	Pass	2.4	5	Pass	2.4	4	Pass	1.57714	3	Pass	1.95	3	Pass	1.66154	3	Pass
						0	10	2		17.61	Pass	2.1	4	Pass	2.16774	4	Pass	2.2	4	Pass	1.56	3	Pass	1.68	4	Pass	1.8	4	Pass	1.44	4	Pass	1.30286	3	Station Fail	2.25	5	Pass	1.10769	2	Station Fail
						0	10	2		16.37	Pass	2.25	4	Pass	2.16774	4	Pass	1.6	3	Pass	1.44	4	Pass	2.04	5	Pass	1.3	3	Station Fail	1.632	3	Pass	1.57714	3	Pass	2.175	4	Pass	0.184615	1	Station Fail
						1	9	0		-	Hold	1.875	4	Pass	2.24516	5	Pass	2	4	Pass	2.4	5	Pass	2.28	5	Pass			Not Taken	2.4	5	Pass	1.50857	3	Pass	2.1	4	Pass	1.84615	3	Pass
						0	10	1		17.96	Pass	1.65	4	Pass	1.54839	4	Pass	1.9	4	Pass	1.8	4	Pass	2.28	4	Pass	1.9	4	Pass	2.016	4	Pass	1.92	4	Pass	2.025	4	Pass	0.923077	2	Station Fail
						10	0	0		-	Hold			Not Taken			Not Taken			Not Taken			Not Taken			Not Taken			Not Taken			Not Taken			Not Taken			Not Taken			Not Taken
						1	9	1		-	Hold	1.65	4	Pass	2.09032	4	Pass	1.7	3	Pass	1.32	3	Station Fail	2.4	5	Pass	1.7	3	Pass	1.536	4	Pass	1.57714	3	Pass	2.025	4	Pass			Not Taken
						0	10	1		20.38	Pass	1.725	3	Pass	2.32258	5	Pass	1.9	4	Pass	2.28	5	Pass	2.4	5	Pass	2.2	4	Pass	2.208	5	Pass	2.05714	3	Pass	2.175	4	Pass	1.10769	2	Station Fail
						0	10	3		15.66	Pass	1.275	4	Station Fail	1.85806	4	Pass	1.7	3	Pass	1.68	4	Pass	2.4	5	Pass	1.6	3	Pass	2.016	4	Pass	1.37143	2	Station Fail	1.575	2	Pass	0.184615	1	Station Fail
						0	10	5		16	Pass	1.275	4	Station Fail	1.47097	3	Pass	1.8	4	Pass	1.2	3	Station Fail	2.16	4	Pass	1.3	3	Station Fail	1.344	3	Station Fail	2.05714	3	Pass	2.1	4	Pass	1.29231	3	Station Fail
						1	9	1		-	Hold	1.725	4	Pass	2.24516	5	Pass	1.7	3	Pass	1.56	4	Pass	2.4	5	Pass	1	3	Station Fail	2.208	4	Pass	1.71429	3	Pass	1.65	3	Pass			Not Taken
						0	10	4		15.82	Pass	1.425	4	Station Fail	1.85806	4	Pass	1.3	3	Station Fail	2.16	4	Pass	2.4	4	Pass	1	1	Station Fail	2.016	5	Pass	1.78286	3	Pass	1.875	3	Pass	0	1	Station Fail
						0	10	1		20.38	Pass	2.025	4	Pass	2.4	5	Pass	1.9	4	Pass	2.28	5	Pass	2.4	5	Pass	2.2	4	Pass	2.112	4	Pass	1.85143	3	Pass	2.1	4	Pass	1.10769	3	Station Fail
						0	10	2		17.09	Pass	1.725	4	Pass	1.62581	3	Pass	1.7	3	Pass	1.92	4	Pass	2.4	5	Pass	1.2	2	Station Fail	2.016	4	Pass	1.92	4	Pass	2.025	4	Pass	0.553846	1	Station Fail
						0	10	4		13.22	Fail	1.8	4	Pass	1.16129	3	Station Fail	1.6	3	Pass	0.72	1	Station Fail	1.8	4	Pass	0.9	2	Station Fail	2.016	5	Pass	1.64571	3	Pass	1.575	2	Pass	0	1	Station Fail
						0	10	1		19.91	Pass	2.025	5	Pass	2.24516	5	Pass	2.2	5	Pass	1.92	4	Pass	2.4	4	Pass	2.3	5	Pass	2.304	5	Pass	1.71429	3	Pass	1.875	3	Pass	0.923077	3	Station Fail
						0	10	1		20.03	Pass	2.175	4	Pass	2.24516	4	Pass	2.1	5	Pass	2.04	4	Pass	2.4	5	Pass	2.2	4	Pass	1.536	4	Pass	2.12571	3	Pass	2.1	3	Pass	1.10769	2	Station Fail
						1	9	1		-	Hold	1.425	4	Station Fail	1.62581	3	Pass	1.7	4	Pass	1.44	3	Pass	2.16	5	Pass	1.5	3	Pass	2.112	4	Pass	1.85143	3	Pass	1.95	3	Pass			Not Taken
						0	10	1		17.2	Pass	1.65	4	Pass	2.0129	4	Pass	1.7	3	Pass	1.56	4	Pass	2.4	5	Pass	1.7	4	Pass	1.824	4	Pass	1.85143	3	Pass	1.95	3	Pass	0.553846	2	Station Fail
						0	10	5		12.35	Fail	1.5	4	Pass	1.16129	3	Station Fail	1.5	3	Pass	0.84	2	Station Fail	1.44	2	Pass	0.8	2	Station Fail	2.016	4	Pass	1.78286	3	Pass	1.125	2	Station Fail	0.184615	1	Station Fail
						0	10	2		16.96	Pass	1.35	3	Station Fail	1.78065	3	Pass	1.6	3	Pass	1.8	4	Pass	2.4	4	Pass	1.6	3	Pass	1.92	5	Pass	2.26286	4	Pass	1.875	3	Pass	0.369231	2	Station Fail
						10	0	0		-	Hold			Not Taken			Not Taken			Not Taken			Not Taken			Not Taken			Not Taken			Not Taken			Not Taken			Not Taken			Not Taken
						0	10	1		18.33	Pass	1.8	4	Pass	1.54839	4	Pass	1.9	4	Pass	1.56	4	Pass	2.4	5	Pass	1.9	4	Pass	1.92	5	Pass	2.05714	4	Pass	2.325	5	Pass	0.923077	2	Station Fail
						0	10	0		20.9	Pass	1.575	4	Pass	2.4	5	Pass	2.1	5	Pass	2.4	5	Pass	2.4	5	Pass	2	4	Pass	2.208	5	Pass	2.12571	4	Pass	2.025	4	Pass	1.66154	3	Pass
						0	10	2		17.31	Pass	1.95	4	Pass	2.16774	4	Pass	1.7	3	Pass	1.8	4	Pass	2.04	4	Pass	1.4	3	Station Fail	2.016	5	Pass	1.92	3	Pass	1.95	3	Pass	0.369231	1	Station Fail
						0	10	1		20.31	Pass	1.575	4	Pass	2.32258	5	Pass	1.9	4	Pass	2.04	5	Pass	2.16	4	Pass	2.4	5	Pass	2.304	5	Pass	1.98857	4	Pass	2.325	5	Pass	1.29231	3	Station Fail
						0	10	0		22.35	Pass	2.175	4	Pass	2.4	5	Pass	2	4	Pass	2.4	5	Pass	2.4	5	Pass	2.4	5	Pass	2.304	4	Pass	1.98857	3	Pass	2.25	5	Pass	2.03077	3	Pass
						0	10	1		20.14	Pass	1.725	4	Pass	1.85806	4	Pass	2.1	4	Pass	2.4	5	Pass	2.4	5	Pass	2.1	4	Pass	2.112	5	Pass	2.05714	5	Pass	2.1	4	Pass	1.29231	3	Station Fail
						0	10	0		20.65	Pass	1.8	4	Pass	2.32258	5	Pass	2.1	5	Pass	2.16	5	Pass	2.4	5	Pass	2.4	5	Pass	2.016	4	Pass	1.57714	2	Pass	2.4	5	Pass	1.47692	3	Pass
						0	10	0		20.6	Pass	1.65	4	Pass	2.24516	5	Pass	1.9	4	Pass	2.04	5	Pass	2.4	5	Pass	2.1	4	Pass	1.92	4	Pass	1.98857	4	Pass	2.325	5	Pass	2.03077	4	Pass
						0	10	1		18.14	Pass	1.5	4	Pass	2.0129	4	Pass	1.8	4	Pass	1.92	4	Pass	2.4	5	Pass	1.9	4	Pass	2.208	5	Pass	1.78286	3	Pass	1.875	3	Pass	0.738462	1	Station Fail
	Average		Average							17.5954	Station 1	1.78483	3.65169	Station 2	2.08684	4.2809	Station 3	1.8191	3.40449	Station 4	1.87281	4.06742	Station 5	2.03326	4.41573	Station 6	1.56705	3.32955	Station 7	1.86391	3.93258	Station 8	1.5625	3.16854	Station 9	2.05281	3.94382	Station 10	0.959571	1.88372	Station 11			Station 12			Station 13
	Average %		Average %							0.733142		0.74368	0.730337		0.869518	0.85618		0.757959	0.680899		0.780337	0.813483		0.847191	0.883146		0.652936	0.665909		0.776629	0.786517		0.651043	0.633708		0.855337	0.788764		0.399821	0.376744			0			0			0
	SD		SD							2.48377		0.336396	0.724586		0.297772	0.706926		0.392798	1.05226		0.441879	0.863368		0.310907	0.735604		0.563389	1.12159		0.362914	1.02022		0.364091	0.742171		0.244962	0.830656		0.623539	0.938316
	Median		Median							17.6		1.725	4		2.16774	4		1.9	4		1.92	4		2.04	5		1.6	3		1.92	4		1.57714	3		2.1	4		0.923077	2
	Minimum		Minimum							11.89		1.125	1		1.16129	3		0.6	1		0.72	1		1.2	2		0.3	1		0.96	1		0.685714	1		1.125	2		0	1		0	0		0	0		0	0
	Maximum		Maximum							22.38		2.4	5		2.4	5		2.4	5		2.4	5		2.4	5		2.4	5		2.4	5		2.26286	5		2.4	5		2.21538	4		0	0		0	0		0	0
	% of failure		% of failure							0.11828		0.193548			0.0215054			0.16129			0.107527			0.0215054			0.419355			0.11828			0.322581			0.0215054			0.645161			0			0			0
	variance		variance							6.16911		0.113162			0.0886681			0.15429			0.195257			0.0966631			0.317407			0.131707			0.132562			0.0600062			0.388801
	Cronbach alpha if item is deleted		Cronbach alpha if item is deleted							0.808794		0.829176			0.824764			0.836583			0.843962			0.826204			0.865962			0.832516			0.83267			0.819602			0.878821
	Coefficient of determination R2		Coefficient of determination R2							Standard Error of Mean		0.403767			0.658226			0.741108			0.502696			0.565108			0.869279			0.692782			0.452229			0.580181			0.660797
	Inter-grade discrimination (slope of regression line)		Inter-grade discrimination (slope of regression line)							1.08608		0.0295002			0.0341741			0.0321356			0.0362878			0.0317725			0.0468331			0.0296079			0.0329903			0.0224625			0.0540192
	Between-group variation		Between-group variation							6.52683e-05		0.000124794			2.79679e-05			0.000106022			0.000103375			7.36527e-05			5.8125e-05			0.000158595			4.91868e-05			5.03854e-05			0.000180558
			Avrege Mark per Group	Group	G01	G02	G03	G04	G05	G06	G07	G08	G09	G10	G11	G12	G13	G14	G15
				#Total	0.755556	0.733523	0.75675	0.705792	0.718667
				01. Station	0.0786458	0.0795455	0.07375	0.073125	0.069375
				02. Station	0.0900538	0.0917889	0.0903226	0.0877419	0.0877419
				03. Station	0.075	0.0761364	0.0854167	0.0741667	0.0775
				04. Station	0.08375	0.0722727	0.083	0.0845	0.082
				05. Station	0.0825	0.0809091	0.083	0.0755	0.08
				06. Station	0.0722222	0.0590909	0.0675	0.0641667	0.065
				07. Station	0.0723333	0.0803636	0.0836	0.072	0.0752
				08. Station	0.0592857	0.0597403	0.0651429	0.0617143	0.0577143
				09. Station	0.0898438	0.0875	0.085	0.0859375	0.085625
				10. Station	0.0519231	0.0461538	0.04	0.0269231	0.0384615
				11. Station
				12. Station
				13. Station
				14. Station
				15. Station
				16. Station
[truncated: 10 more columns]

## Sheet: Assessment Report
	Assessment analysis report
	OSCE Final Exam For General Practise 2 << 2023-2024 >>
	2024-05-16
	Test Identification Data
	Academic Year:	2023-2024		Course Name:	General Practise 2
	Exam Date:	2024-05-16		Exam Category:	OSCE	Total No of Students:		93
	Total Nr of Items:	64		Total Mark Raw:		In Course Total Mark:		24
	Over All OSCE Statistics
	Parameter	Results*	Comments
	Average %	0.733142
	SD	2.48377
	Median	17.6
	Minimum	11.89
	Maximum	22.38
	% of failure	0.11828
	variance	6.16911
	Cronbach alpha if item is deleted	0.808794
	Standard Error of Mean	1.08608
	Between-group variation	6.52683e-05
	Stations Analysis
	Station	Average %	SD	Variance	Cronbach alpha if item deleted	Coefficient of determination R2	Inter-grade discrimination	Between-group variation
	Station 1	0.74368	0.336396	0.113162	0.829176	0.403767	0.0295002	0.000124794
	Station 2	0.869518	0.297772	0.0886681	0.824764	0.658226	0.0341741	2.79679e-05
	Station 3	0.757959	0.392798	0.15429	0.836583	0.741108	0.0321356	0.000106022
	Station 4	0.780337	0.441879	0.195257	0.843962	0.502696	0.0362878	0.000103375
	Station 5	0.847191	0.310907	0.0966631	0.826204	0.565108	0.0317725	7.36527e-05
	Station 6	0.652936	0.563389	0.317407	0.865962	0.869279	0.0468331	5.8125e-05
	Station 7	0.776629	1.02022	0.131707	0.832516	0.692782	0.0296079	0.000158595
	Station 8	0.651043	0.364091	0.132562	0.83267	0.452229	0.0329903	4.91868e-05
	Station 9	0.855337	0.244962	0.0600062	0.819602	0.580181	0.0224625	5.03854e-05
	Station 10	0.399821	0.623539	0.388801	0.878821	0.660797	0.0540192	0.000180558
	Station 11
	Station 12
	Station 13
	Station 14
	Station 15
	Station 16
	Average Mark per Group
	Student Group	All Station	Station 1	Station 2	Station 3	Station 4	Station 5	Station 6
	Student Group	#Total	01. Station	02. Station	03. Station	04. Station	05. Station	06. Station
	G01	0.0723333	0.0592857	0.0898438	0.0519231
	G02	0.0803636	0.0597403	0.0875	0.0461538
	G03	0.0836	0.0651429	0.085	0.04
	G04	0.072	0.0617143	0.0859375	0.0269231
	G05	0.0752	0.0577143	0.085625	0.0384615
	G06
	G07
	G08
	G09
	G10
	G11
	G12
	G13
	G14
	G15
	Student Group	Station 7	Station 8	Station 9	Station 10	Station 11	Station 12	Station 13
	Student Group	07. Station	08. Station	09. Station	10. Station	11. Station	12. Station	13. Station
	G01	0.0723333	0.0592857	0.0898438	0.0519231
	G02	0.0803636	0.0597403	0.0875	0.0461538
	G03	0.0836	0.0651429	0.085	0.04
	G04	0.072	0.0617143	0.0859375	0.0269231
	G05	0.0752	0.0577143	0.085625	0.0384615
	G06
	G07
	G08
	G09
	G10
	G11
	G12
	G13
	G14
	G15
	Student Group	Station 14	Station 15	Station 16
	Student Group	14. Station	15. Station	16. Station
	G01	0.0723333	0.0592857	0.0898438	0.0519231
	G02	0.0803636	0.0597403	0.0875	0.0461538
	G03	0.0836	0.0651429	0.085	0.04
	G04	0.072	0.0617143	0.0859375	0.0269231
	G05	0.0752	0.0577143	0.085625	0.0384615
	G06
	G07
	G08
	G09
	G10
	G11
	G12
	G13
	G14
	G15
	©2024 Dr. Khaled Shahat. All rights reserved.
	Conclusions:
	1. Exam reliability:
	2. Exam discrimination:
	3. Items to be deleted from students score (multi-defects OR items with negative discrimination):
	4. Items to be revised in bank (in Yellow or Red zones OR those with chosen answer > key answer OR with non-dysfunction):
	5. Items with students objections (postexam):
	6. Other comments:
	Name:		Role:			Date:
	Signature

## Sheet: LO Achievement Report
			Academic Achivment Report
	OSCE Final Exam For General Practise 2 << 2023-2024 >>
	Filter by Discipline
	CLO Level of Achievement (out of 5)		3.09	Number of Unachieve LO (<60%)		5 Out of 18
	Exam Average Score		17.60 out of 24.00	Number of Student Need Remediation
	CLO Achievement
	CLO	Number of items representing the LO	Percentage of LO in the exam	% of CLO Achievement	LO level of achievement (out of 5)	Action Plan
	2.1	22	0.34375	0.656264	2.36364
	2.11	5	0.078125	0.806367	3.6
	2.12	4	0.0625	0.800562	3.5
	2.15	5	0.078125	0.764045	3
	2.2	17	0.265625	0.853228	3.88235
	2.3	8	0.125	0.812219	3.625
	2.4	12	0.1875	0.575531	2
	2.5	5	0.078125	0.740824	3.2
	2.9	1	0.015625	0.368914	1
	2.1	22	0.34375	0.656264	2.36364
	2.11	5	0.078125	0.806367	3.6
	2.12	4	0.0625	0.800562	3.5
	2.15	5	0.078125	0.764045	3
	2.2	17	0.265625	0.853228	3.88235
	2.3	8	0.125	0.812219	3.625
	2.4	12	0.1875	0.575531	2
	2.5	5	0.078125	0.740824	3.2
	3.2	6	0.09375	0.892104	4.33333
	Total	163	2.54688	0.737727	3.09
	Competency Achievement
	Competency		No. of items representing Competency	Percentage of Competency in Assessment	% of Competency Achievement	Action Plan
	1.02.Hypothesis Driven Data Gathering to Diagnose		2	0.03125	0.93118
	1.07.Selecting Clinical Interventions (Mixed Management)		2	0.03125	0.650749
	1.08.Prescribing and Pharmacotherapy		1	0.015625	0.52809
	2.01.Interviewing		1	0.015625	0.727127
	2.02.Communication in Special Situations		1	0.015625	0.762172
	2.05.Presenting		1	0.015625	0.685393
	Graduate Attributes Achievement
	Graduate Attributes		No. of items representing GA	Percentage of GA in Assessment	% of GA Achievement	Action Plan
	03. Self-aware awareness		1	0.015625	0.601124
	04. Initiative		2	0.03125	0.93118
	05. Interprofessional Communication.		1	0.015625	0.762172
	06. Leadership and collaboration		1	0.015625	0.727127
	09. Health advocate		1	0.015625	0.52809
	11. Teamwork		2	0.03125	0.692884
	Discipline Achievement
	Main Discipline		% of Discipline Achievement	Support Discipline	% of Discipline Achievement	Action Plan
	Family Medicine		0.803787	Gastroenterology	0.799145
	General Surgery		0.773171	GASTROENTEROLOGY	0.799145
	Internal Medicine		0.751966	Nephrology	0.733311
	Radiology		0.401998	Neurology	0.65886
				Urology	0.797191
	Assessment Context and Topic Achievement
	Station		Context	Topic	% of Topic Achievement	Action Plan
	Station 1			Alteration of bowl movement	0.74368
	Station 2		Physical Examination	Abdominal examination	0.869518
	Station 3		management	SBP	0.757959
	Station 4		PROCEDURE	Nasogastric tube	0.780337
	Station 5		Procedure	Catheterization	0.847191
	Station 6		Management	Acute Kidney injury	0.653558
	Station 7		consultation	Renal failure	0.776629
	Station 8		Oral task	Leg weakness	0.651043
	Station 9		Examination	Motor examination of upper limb	0.855337
	Station 10		interpretation	epidural hematoma	0.422614
	Station 11
	Station 12
	Station 13
	Station 14
	Station 15
	Station 16
	©2024 Dr. Khaled Shahat. All rights reserved.
	1. Staff Training Needs:
	2. Content Adjustment Needs:
	3. Delivery Method Change Need :
	4. Delivery Time Change Need :
	5. Formative Assessment Change Need :
	6. Other comments:
	Name:		Date:
	Signature
