# Supplementary material for: Correlation between task-based checklists and global rating scores in undergraduate objective structured clinical examinations in Saudi Arabia: a 1-year comparative study
Source: J Educ Eval Health Prof. 2025 Jun 19;22:19. doi: 10.3352/jeehp.2025.22.19 (PMC12365684; doi:10.3352/jeehp.2025.22.19)
Supplement: Supplementary file 2 [file jeehp-22-19-dataset2.xlsx]

## Sheet: Course Detail
	Course Name		General Practice 1 << 2023-2024
	Course Coordinator
	Academic Year		<< 2023-2024
	Assessment Date
	System use instruction			Instruction video	Click to play

## Sheet: CLO Matrix 
		Assessment Tool Item (or Item Component)											Achieved By Batch		Course Learning Outcomes
		Nr.	Item Number in Assessment delivered	Description/ Component	CLO	Competency	Graduate Attributes	1.Station Discipline	2.Support Discipline	3.Station Context	4.Station Topic		Average score	Reflection in CLO Assessment	#REF!	#REF!	#REF!	#REF!	#REF!	#REF!	#REF!	#REF!	#REF!	#REF!	#REF!	#REF!	#REF!	#REF!	#REF!	#REF!	#REF!	#REF!	#REF!	#REF!	#REF!	#REF!	#REF!	#REF!	#REF!	#REF!	#REF!	#REF!	#REF!	#REF!	#REF!	#REF!	#REF!	#REF!	#REF!
		Number of items representing the LO													#REF!	#REF!	#REF!	#REF!	#REF!	#REF!	#REF!	#REF!	#REF!	#REF!	#REF!	#REF!	#REF!	#REF!	#REF!	#REF!	#REF!	#REF!	#REF!	#REF!	#REF!	#REF!	#REF!	#REF!	#REF!	#REF!	#REF!	#REF!	#REF!	#REF!	#REF!	#REF!	#REF!	#REF!	#REF!
		Column average											0.784673	3.47826
		LO level of achievement (out of 5)
															Detailed Students Marks for Each AT Item
															Student ID
	#REF!	1	#REF!	#REF!	#REF!	#REF!	#REF!	Internal Medicine	cardiorespiratory	history taking	chest pain		#REF!	#REF!
	#REF!	2	#REF!	#REF!	#REF!	#REF!	#REF!	#REF!	#REF!	#REF!	#REF!		#REF!	#REF!
	#REF!	3	#REF!	#REF!	#REF!	#REF!	#REF!	#REF!	#REF!	#REF!	#REF!		#REF!	#REF!
	#REF!	4	#REF!	#REF!	#REF!	#REF!	#REF!	#REF!	#REF!	#REF!	#REF!		#REF!	#REF!
	#REF!	5	#REF!	#REF!	#REF!	#REF!	#REF!	#REF!	#REF!	#REF!	#REF!		#REF!	#REF!
	#REF!	6	#REF!	#REF!	#REF!	#REF!	#REF!	#REF!	#REF!	#REF!	#REF!		#REF!	#REF!
	#REF!	7	#REF!	#REF!	#REF!	#REF!	#REF!	#REF!	#REF!	#REF!	#REF!		#REF!	#REF!
	#REF!	8	#REF!	#REF!	#REF!	#REF!	#REF!	#REF!	#REF!	#REF!	#REF!		#REF!	#REF!
	#REF!	9	#REF!	#REF!	#REF!	#REF!	#REF!	#REF!	#REF!	#REF!	#REF!		#REF!	#REF!
	#REF!	10	#REF!	#REF!	#REF!	#REF!	#REF!	#REF!	#REF!	#REF!	#REF!		#REF!	#REF!
	#REF!	11	#REF!	#REF!	#REF!	#REF!	#REF!	#REF!	#REF!	#REF!	#REF!		#REF!	#REF!
	#REF!	12	#REF!	#REF!	#REF!	#REF!	#REF!	#REF!	#REF!	#REF!	#REF!		#REF!	#REF!
	#REF!	13	#REF!	#REF!	#REF!	#REF!	#REF!	#REF!	#REF!	#REF!	#REF!		#REF!	#REF!
	#REF!	14	#REF!	#REF!	#REF!	#REF!	#REF!	#REF!	#REF!	#REF!	#REF!		#REF!	#REF!
	#REF!	15	#REF!	#REF!	#REF!	#REF!	#REF!	#REF!	#REF!	#REF!	#REF!		#REF!	#REF!
	#REF!	16	#REF!	#REF!	#REF!	#REF!	#REF!	#REF!	#REF!	#REF!	#REF!		#REF!	#REF!
	#REF!	17	#REF!	#REF!	#REF!	#REF!	#REF!	#REF!	#REF!	#REF!	#REF!		#REF!	#REF!
	#REF!	18	#REF!	#REF!	#REF!	#REF!	#REF!	#REF!	#REF!	#REF!	#REF!		#REF!	#REF!
	#REF!	19	#REF!	#REF!	#REF!	#REF!	#REF!	#REF!	#REF!	#REF!	#REF!		#REF!	#REF!
	#REF!	20	#REF!	#REF!	#REF!	#REF!	#REF!	#REF!	#REF!	#REF!	#REF!		#REF!	#REF!
	#REF!	21	#REF!	#REF!	#REF!	#REF!	#REF!	#REF!	#REF!	#REF!	#REF!		#REF!	#REF!
	#REF!	22	#REF!	#REF!	#REF!	#REF!	#REF!	#REF!	#REF!	#REF!	#REF!		#REF!	#REF!
	#REF!	23	#REF!	#REF!	#REF!	#REF!	#REF!	#REF!	#REF!	#REF!	#REF!		#REF!	#REF!
	#REF!	24	#REF!	#REF!	#REF!	#REF!	#REF!	#REF!	#REF!	#REF!	#REF!		#REF!	#REF!
	#REF!	25	#REF!	#REF!	#REF!	#REF!	#REF!	#REF!	#REF!	#REF!	#REF!		#REF!	#REF!
	#REF!	26	#REF!	#REF!	#REF!	#REF!	#REF!	#REF!	#REF!	#REF!	#REF!		#REF!	#REF!
	#REF!	27	#REF!	#REF!	#REF!	#REF!	#REF!	#REF!	#REF!	#REF!	#REF!		#REF!	#REF!
	#REF!	28	#REF!	#REF!	#REF!	#REF!	#REF!	#REF!	#REF!	#REF!	#REF!		#REF!	#REF!
	#REF!	29	#REF!	#REF!	#REF!	#REF!	#REF!	#REF!	#REF!	#REF!	#REF!		#REF!	#REF!
	#REF!	30	#REF!	#REF!	#REF!	#REF!	#REF!	#REF!	#REF!	#REF!	#REF!		#REF!	#REF!
	#REF!	31	#REF!	#REF!	#REF!	#REF!	#REF!	#REF!	#REF!	#REF!	#REF!		#REF!	#REF!
	#REF!	32	#REF!	#REF!	#REF!	#REF!	#REF!	#REF!	#REF!	#REF!	#REF!		#REF!	#REF!
	#REF!	33	#REF!	#REF!	#REF!	#REF!	#REF!	#REF!	#REF!	#REF!	#REF!		#REF!	#REF!
	#REF!	34	#REF!	#REF!	#REF!	#REF!	#REF!	#REF!	#REF!	#REF!	#REF!		#REF!	#REF!
	#REF!	35	#REF!	#REF!	#REF!	#REF!	#REF!	#REF!	#REF!	#REF!	#REF!		#REF!	#REF!
	#REF!	36	#REF!	#REF!	#REF!	#REF!	#REF!	#REF!	#REF!	#REF!	#REF!		#REF!	#REF!
	#REF!	37	#REF!	#REF!	#REF!	#REF!	#REF!	#REF!	#REF!	#REF!	#REF!		#REF!	#REF!
	#REF!	38	#REF!	#REF!	#REF!	#REF!	#REF!	#REF!	#REF!	#REF!	#REF!		#REF!	#REF!
	#REF!	39	#REF!	#REF!	#REF!	#REF!	#REF!	#REF!	#REF!	#REF!	#REF!		#REF!	#REF!
	#REF!	40	#REF!	#REF!	#REF!	#REF!	#REF!	#REF!	#REF!	#REF!	#REF!		#REF!	#REF!
	#REF!	41	#REF!	#REF!	#REF!	#REF!	#REF!	#REF!	#REF!	#REF!	#REF!		#REF!	#REF!
		42											#REF!	#REF!
		43
		44
		45
	#REF!	46	#REF!	#REF!	#REF!	#REF!	#REF!						#REF!	#REF!
	#REF!	47	#REF!	#REF!	#REF!	#REF!	#REF!	#REF!	#REF!	#REF!	#REF!		#REF!	#REF!
	#REF!	48	#REF!	#REF!	#REF!	#REF!	#REF!	#REF!	#REF!	#REF!	#REF!		#REF!	#REF!
	#REF!	49	#REF!	#REF!	#REF!	#REF!	#REF!	#REF!	#REF!	#REF!	#REF!		#REF!	#REF!
	#REF!	50	#REF!	#REF!	#REF!	#REF!	#REF!	#REF!	#REF!	#REF!	#REF!		#REF!	#REF!
	#REF!	51	#REF!	#REF!	#REF!	#REF!	#REF!	#REF!	#REF!	#REF!	#REF!		#REF!	#REF!
	#REF!	52	#REF!	#REF!	#REF!	#REF!	#REF!	#REF!	#REF!	#REF!	#REF!		#REF!	#REF!
	#REF!	53	#REF!	#REF!	#REF!	#REF!	#REF!	#REF!	#REF!	#REF!	#REF!		#REF!	#REF!
	#REF!	54	#REF!	#REF!	#REF!	#REF!	#REF!	#REF!	#REF!	#REF!	#REF!		#REF!	#REF!
	#REF!	55	#REF!	#REF!	#REF!	#REF!	#REF!	#REF!	#REF!	#REF!	#REF!		#REF!	#REF!
	#REF!	56	#REF!	#REF!	#REF!	#REF!	#REF!	#REF!	#REF!	#REF!	#REF!		#REF!	#REF!
	#REF!	57	#REF!	#REF!	#REF!	#REF!	#REF!	#REF!	#REF!	#REF!	#REF!		#REF!	#REF!
	#REF!	58	#REF!	#REF!	#REF!	#REF!	#REF!	#REF!	#REF!	#REF!	#REF!		#REF!	#REF!
	#REF!	59	#REF!	#REF!	#REF!	#REF!	#REF!	#REF!	#REF!	#REF!	#REF!		#REF!	#REF!
	#REF!	60	#REF!	#REF!	#REF!	#REF!	#REF!	#REF!	#REF!	#REF!	#REF!		#REF!	#REF!
	#REF!	61	#REF!	#REF!	#REF!	#REF!	#REF!	#REF!	#REF!	#REF!	#REF!		#REF!	#REF!
	#REF!	62	#REF!	#REF!	#REF!	#REF!	#REF!	#REF!	#REF!	#REF!	#REF!		#REF!	#REF!
	#REF!	63	#REF!	#REF!	#REF!	#REF!	#REF!	#REF!	#REF!	#REF!	#REF!		#REF!	#REF!
	#REF!	64	#REF!	#REF!	#REF!	#REF!	#REF!	#REF!	#REF!	#REF!	#REF!		#REF!	#REF!
	#REF!	65	#REF!	#REF!	#REF!	#REF!	#REF!	#REF!	#REF!	#REF!	#REF!		#REF!	#REF!
	#REF!	66	#REF!	#REF!	#REF!	#REF!	#REF!	#REF!	#REF!	#REF!	#REF!		#REF!	#REF!
	#REF!	67	#REF!	#REF!	#REF!	#REF!	#REF!	#REF!	#REF!	#REF!	#REF!		#REF!	#REF!
	#REF!	68	#REF!	#REF!	#REF!	#REF!	#REF!	#REF!	#REF!	#REF!	#REF!		#REF!	#REF!
	#REF!	69	#REF!	#REF!	#REF!	#REF!	#REF!	#REF!	#REF!	#REF!	#REF!		#REF!	#REF!
	#REF!	70	#REF!	#REF!	#REF!	#REF!	#REF!	#REF!	#REF!	#REF!	#REF!		#REF!	#REF!
	#REF!	71	#REF!	#REF!	#REF!	#REF!	#REF!	#REF!	#REF!	#REF!	#REF!		#REF!	#REF!
	#REF!	72	#REF!	#REF!	#REF!	#REF!	#REF!	#REF!	#REF!	#REF!	#REF!		#REF!	#REF!
	#REF!	73	#REF!	#REF!	#REF!	#REF!	#REF!	#REF!	#REF!	#REF!	#REF!		#REF!	#REF!
	#REF!	74	#REF!	#REF!	#REF!	#REF!	#REF!	#REF!	#REF!	#REF!	#REF!		#REF!	#REF!
	#REF!	75	#REF!	#REF!	#REF!	#REF!	#REF!	#REF!	#REF!	#REF!	#REF!		#REF!	#REF!
	#REF!	76	#REF!	#REF!	#REF!	#REF!	#REF!	#REF!	#REF!	#REF!	#REF!		#REF!	#REF!
	#REF!	77	#REF!	#REF!	#REF!	#REF!	#REF!	#REF!	#REF!	#REF!	#REF!		#REF!	#REF!
	#REF!	78	#REF!	#REF!	#REF!	#REF!	#REF!	#REF!	#REF!	#REF!	#REF!		#REF!	#REF!
	#REF!	79	#REF!	#REF!	#REF!	#REF!	#REF!	#REF!	#REF!	#REF!	#REF!		#REF!	#REF!
	#REF!	80	#REF!	#REF!	#REF!	#REF!	#REF!	#REF!	#REF!	#REF!	#REF!		#REF!	#REF!
	#REF!	81	#REF!	#REF!	#REF!	#REF!	#REF!	#REF!	#REF!	#REF!	#REF!		#REF!	#REF!
	#REF!	82	#REF!	#REF!	#REF!	#REF!	#REF!	#REF!	#REF!	#REF!	#REF!		#REF!	#REF!
	#REF!	83	#REF!	#REF!	#REF!	#REF!	#REF!	#REF!	#REF!	#REF!	#REF!		#REF!	#REF!
	#REF!	84	#REF!	#REF!	#REF!	#REF!	#REF!	#REF!	#REF!	#REF!	#REF!		#REF!	#REF!
	#REF!	85	#REF!	#REF!	#REF!	#REF!	#REF!	#REF!	#REF!	#REF!	#REF!		#REF!	#REF!
		86											#REF!	#REF!
		87
		88
		89
		90
	#REF!	91	#REF!	#REF!	#REF!	#REF!	#REF!						#REF!	#REF!
	#REF!	92	#REF!	#REF!	#REF!	#REF!	#REF!	#REF!	#REF!	#REF!	#REF!		#REF!	#REF!
	#REF!	93	#REF!	#REF!	#REF!	#REF!	#REF!	#REF!	#REF!	#REF!	#REF!		#REF!	#REF!
	#REF!	94	#REF!	#REF!	#REF!	#REF!	#REF!	#REF!	#REF!	#REF!	#REF!		#REF!	#REF!
	#REF!	95	#REF!	#REF!	#REF!	#REF!	#REF!	#REF!	#REF!	#REF!	#REF!		#REF!	#REF!
	#REF!	96	#REF!	#REF!	#REF!	#REF!	#REF!	#REF!	#REF!	#REF!	#REF!		#REF!	#REF!
	#REF!	97	#REF!	#REF!	#REF!	#REF!	#REF!	#REF!	#REF!	#REF!	#REF!		#REF!	#REF!
	#REF!	98	#REF!	#REF!	#REF!	#REF!	#REF!	#REF!	#REF!	#REF!	#REF!		#REF!	#REF!
	#REF!	99	#REF!	#REF!	#REF!	#REF!	#REF!	#REF!	#REF!	#REF!	#REF!		#REF!	#REF!
	#REF!	100	#REF!	#REF!	#REF!	#REF!	#REF!	#REF!	#REF!	#REF!	#REF!		#REF!	#REF!
	#REF!	101	#REF!	#REF!	#REF!	#REF!	#REF!	#REF!	#REF!	#REF!	#REF!		#REF!	#REF!
	#REF!	102	#REF!	#REF!	#REF!	#REF!	#REF!	#REF!	#REF!	#REF!	#REF!		#REF!	#REF!
	#REF!	103	#REF!	#REF!	#REF!	#REF!	#REF!	#REF!	#REF!	#REF!	#REF!		#REF!	#REF!
	#REF!	104	#REF!	#REF!	#REF!	#REF!	#REF!	#REF!	#REF!	#REF!	#REF!		#REF!	#REF!
	#REF!	105	#REF!	#REF!	#REF!	#REF!	#REF!	#REF!	#REF!	#REF!	#REF!		#REF!	#REF!
	#REF!	106	#REF!	#REF!	#REF!	#REF!	#REF!	#REF!	#REF!	#REF!	#REF!		#REF!	#REF!
	#REF!	107	#REF!	#REF!	#REF!	#REF!	#REF!	#REF!	#REF!	#REF!	#REF!		#REF!	#REF!
	#REF!	108	#REF!	#REF!	#REF!	#REF!	#REF!	#REF!	#REF!	#REF!	#REF!		#REF!	#REF!
	#REF!	109	#REF!	#REF!	#REF!	#REF!	#REF!	#REF!	#REF!	#REF!	#REF!		#REF!	#REF!
	#REF!	110	#REF!	#REF!	#REF!	#REF!	#REF!	#REF!	#REF!	#REF!	#REF!		#REF!	#REF!
	#REF!	111	#REF!	#REF!	#REF!	#REF!	#REF!	#REF!	#REF!	#REF!	#REF!		#REF!	#REF!
	#REF!	112	#REF!	#REF!	#REF!	#REF!	#REF!	#REF!	#REF!	#REF!	#REF!		#REF!	#REF!
	#REF!	113	#REF!	#REF!	#REF!	#REF!	#REF!	#REF!	#REF!	#REF!	#REF!		#REF!	#REF!
	#REF!	114	#REF!	#REF!	#REF!	#REF!	#REF!	#REF!	#REF!	#REF!	#REF!		#REF!	#REF!
	#REF!	115	#REF!	#REF!	#REF!	#REF!	#REF!	#REF!	#REF!	#REF!	#REF!		#REF!	#REF!
	#REF!	116	#REF!	#REF!	#REF!	#REF!	#REF!	#REF!	#REF!	#REF!	#REF!		#REF!	#REF!
	#REF!	117	#REF!	#REF!	#REF!	#REF!	#REF!	#REF!	#REF!	#REF!	#REF!		#REF!	#REF!
	#REF!	118	#REF!	#REF!	#REF!	#REF!	#REF!	#REF!	#REF!	#REF!	#REF!		#REF!	#REF!
	#REF!	119	#REF!	#REF!	#REF!	#REF!	#REF!	#REF!	#REF!	#REF!	#REF!		#REF!	#REF!
	#REF!	120	#REF!	#REF!	#REF!	#REF!	#REF!	#REF!	#REF!	#REF!	#REF!		#REF!	#REF!
	#REF!	121	#REF!	#REF!	#REF!	#REF!	#REF!	#REF!	#REF!	#REF!	#REF!		#REF!	#REF!
	#REF!	122	#REF!	#REF!	#REF!	#REF!	#REF!	#REF!	#REF!	#REF!	#REF!		#REF!	#REF!
	#REF!	123	#REF!	#REF!	#REF!	#REF!	#REF!	#REF!	#REF!	#REF!	#REF!		#REF!	#REF!
	#REF!	124	#REF!	#REF!	#REF!	#REF!	#REF!	#REF!	#REF!	#REF!	#REF!		#REF!	#REF!
	#REF!	125	#REF!	#REF!	#REF!	#REF!	#REF!	#REF!	#REF!	#REF!	#REF!		#REF!	#REF!
	#REF!	126	#REF!	#REF!	#REF!	#REF!	#REF!	#REF!	#REF!	#REF!	#REF!		#REF!	#REF!
	#REF!	127	#REF!	#REF!	#REF!	#REF!	#REF!	#REF!	#REF!	#REF!	#REF!		#REF!	#REF!
	#REF!	128	#REF!	#REF!	#REF!	#REF!	#REF!	#REF!	#REF!	#REF!	#REF!		#REF!	#REF!
	#REF!	129	#REF!	#REF!	#REF!	#REF!	#REF!	#REF!	#REF!	#REF!	#REF!		#REF!	#REF!
	#REF!	130	#REF!	#REF!	#REF!	#REF!	#REF!	#REF!	#REF!	#REF!	#REF!		#REF!	#REF!
	#REF!	131	#REF!	#REF!	#REF!	#REF!	#REF!	#REF!	#REF!	#REF!	#REF!		#REF!	#REF!
		132
		133
		134
		135
	#REF!	136	#REF!	#REF!	#REF!	#REF!	#REF!						#REF!	#REF!
	#REF!	137	#REF!	#REF!	#REF!	#REF!	#REF!	#REF!	#REF!	#REF!	#REF!		#REF!	#REF!
	#REF!	138	#REF!	#REF!	#REF!	#REF!	#REF!	#REF!	#REF!	#REF!	#REF!		#REF!	#REF!
	#REF!	139	#REF!	#REF!	#REF!	#REF!	#REF!	#REF!	#REF!	#REF!	#REF!		#REF!	#REF!
	#REF!	140	#REF!	#REF!	#REF!	#REF!	#REF!	#REF!	#REF!	#REF!	#REF!		#REF!	#REF!
	#REF!	141	#REF!	#REF!	#REF!	#REF!	#REF!	#REF!	#REF!	#REF!	#REF!		#REF!	#REF!
	#REF!	142	#REF!	#REF!	#REF!	#REF!	#REF!	#REF!	#REF!	#REF!	#REF!		#REF!	#REF!
	#REF!	143	#REF!	#REF!	#REF!	#REF!	#REF!	#REF!	#REF!	#REF!	#REF!		#REF!	#REF!
	#REF!	144	#REF!	#REF!	#REF!	#REF!	#REF!	#REF!	#REF!	#REF!	#REF!		#REF!	#REF!
	#REF!	145	#REF!	#REF!	#REF!	#REF!	#REF!	#REF!	#REF!	#REF!	#REF!		#REF!	#REF!
	#REF!	146	#REF!	#REF!	#REF!	#REF!	#REF!	#REF!	#REF!	#REF!	#REF!		#REF!	#REF!
	#REF!	147	#REF!	#REF!	#REF!	#REF!	#REF!	#REF!	#REF!	#REF!	#REF!		#REF!	#REF!
	#REF!	148	#REF!	#REF!	#REF!	#REF!	#REF!	#REF!	#REF!	#REF!	#REF!		#REF!	#REF!
	#REF!	149	#REF!	#REF!	#REF!	#REF!	#REF!	#REF!	#REF!	#REF!	#REF!		#REF!	#REF!
	#REF!	150	#REF!	#REF!	#REF!	#REF!	#REF!	#REF!	#REF!	#REF!	#REF!		#REF!	#REF!
	#REF!	151	#REF!	#REF!	#REF!	#REF!	#REF!	#REF!	#REF!	#REF!	#REF!		#REF!	#REF!
	#REF!	152	#REF!	#REF!	#REF!	#REF!	#REF!	#REF!	#REF!	#REF!	#REF!		#REF!	#REF!
	#REF!	153	#REF!	#REF!	#REF!	#REF!	#REF!	#REF!	#REF!	#REF!	#REF!		#REF!	#REF!
	#REF!	154	#REF!	#REF!	#REF!	#REF!	#REF!	#REF!	#REF!	#REF!	#REF!		#REF!	#REF!
	#REF!	155	#REF!	#REF!	#REF!	#REF!	#REF!	#REF!	#REF!	#REF!	#REF!		#REF!	#REF!
	#REF!	156	#REF!	#REF!	#REF!	#REF!	#REF!	#REF!	#REF!	#REF!	#REF!		#REF!	#REF!
	#REF!	157	#REF!	#REF!	#REF!	#REF!	#REF!	#REF!	#REF!	#REF!	#REF!		#REF!	#REF!
	#REF!	158	#REF!	#REF!	#REF!	#REF!	#REF!	#REF!	#REF!	#REF!	#REF!		#REF!	#REF!
	#REF!	159	#REF!	#REF!	#REF!	#REF!	#REF!	#REF!	#REF!	#REF!	#REF!		#REF!	#REF!
	#REF!	160	#REF!	#REF!	#REF!	#REF!	#REF!	#REF!	#REF!	#REF!	#REF!		#REF!	#REF!
	#REF!	161	#REF!	#REF!	#REF!	#REF!	#REF!	#REF!	#REF!	#REF!	#REF!		#REF!	#REF!
	#REF!	162	#REF!	#REF!	#REF!	#REF!	#REF!	#REF!	#REF!	#REF!	#REF!		#REF!	#REF!
	#REF!	163	#REF!	#REF!	#REF!	#REF!	#REF!	#REF!	#REF!	#REF!	#REF!		#REF!	#REF!
	#REF!	164	#REF!	#REF!	#REF!	#REF!	#REF!	#REF!	#REF!	#REF!	#REF!		#REF!	#REF!
	#REF!	165	#REF!	#REF!	#REF!	#REF!	#REF!	#REF!	#REF!	#REF!	#REF!		#REF!	#REF!
	#REF!	166	#REF!	#REF!	#REF!	#REF!	#REF!	#REF!	#REF!	#REF!	#REF!		#REF!	#REF!
	#REF!	167	#REF!	#REF!	#REF!	#REF!	#REF!	#REF!	#REF!	#REF!	#REF!		#REF!	#REF!
	#REF!	168	#REF!	#REF!	#REF!	#REF!	#REF!	#REF!	#REF!	#REF!	#REF!		#REF!	#REF!
	#REF!	169	#REF!	#REF!	#REF!	#REF!	#REF!	#REF!	#REF!	#REF!	#REF!		#REF!	#REF!
	#REF!	170	#REF!	#REF!	#REF!	#REF!	#REF!	#REF!	#REF!	#REF!	#REF!		#REF!	#REF!
	#REF!	171	#REF!	#REF!	#REF!	#REF!	#REF!	#REF!	#REF!	#REF!	#REF!		#REF!	#REF!
	#REF!	172	#REF!	#REF!	#REF!	#REF!	#REF!	#REF!	#REF!	#REF!	#REF!		#REF!	#REF!
	#REF!	173	#REF!	#REF!	#REF!	#REF!	#REF!	#REF!	#REF!	#REF!	#REF!		#REF!	#REF!
	#REF!	174	#REF!	#REF!	#REF!	#REF!	#REF!	#REF!	#REF!	#REF!	#REF!		#REF!	#REF!
	#REF!	175	#REF!	#REF!	#REF!	#REF!	#REF!	#REF!	#REF!	#REF!	#REF!		#REF!	#REF!
	#REF!	176	#REF!	#REF!	#REF!	#REF!	#REF!	#REF!	#REF!	#REF!	#REF!		#REF!	#REF!
		177											#REF!	#REF!
		178
		179
		180
	#REF!	181	#REF!	#REF!	#REF!	#REF!	#REF!						#REF!	#REF!
	#REF!	182	#REF!	#REF!	#REF!	#REF!	#REF!	#REF!	#REF!	#REF!	#REF!		#REF!	#REF!
	#REF!	183	#REF!	#REF!	#REF!	#REF!	#REF!	#REF!	#REF!	#REF!	#REF!		#REF!	#REF!
	#REF!	184	#REF!	#REF!	#REF!	#REF!	#REF!	#REF!	#REF!	#REF!	#REF!		#REF!	#REF!
	#REF!	185	#REF!	#REF!	#REF!	#REF!	#REF!	#REF!	#REF!	#REF!	#REF!		#REF!	#REF!
	#REF!	186	#REF!	#REF!	#REF!	#REF!	#REF!	#REF!	#REF!	#REF!	#REF!		#REF!	#REF!
	#REF!	187	#REF!	#REF!	#REF!	#REF!	#REF!	#REF!	#REF!	#REF!	#REF!		#REF!	#REF!
	#REF!	188	#REF!	#REF!	#REF!	#REF!	#REF!	#REF!	#REF!	#REF!	#REF!		#REF!	#REF!
	#REF!	189	#REF!	#REF!	#REF!	#REF!	#REF!	#REF!	#REF!	#REF!	#REF!		#REF!	#REF!
	#REF!	190	#REF!	#REF!	#REF!	#REF!	#REF!	#REF!	#REF!	#REF!	#REF!		#REF!	#REF!
	#REF!	191	#REF!	#REF!	#REF!	#REF!	#REF!	#REF!	#REF!	#REF!	#REF!		#REF!	#REF!
	#REF!	192	#REF!	#REF!	#REF!	#REF!	#REF!	#REF!	#REF!	#REF!	#REF!		#REF!	#REF!
	#REF!	193	#REF!	#REF!	#REF!	#REF!	#REF!	#REF!	#REF!	#REF!	#REF!		#REF!	#REF!
	#REF!	194	#REF!	#REF!	#REF!	#REF!	#REF!	#REF!	#REF!	#REF!	#REF!		#REF!	#REF!
	#REF!	195	#REF!	#REF!	#REF!	#REF!	#REF!	#REF!	#REF!	#REF!	#REF!		#REF!	#REF!
	#REF!	196	#REF!	#REF!	#REF!	#REF!	#REF!	#REF!	#REF!	#REF!	#REF!		#REF!	#REF!
	#REF!	197	#REF!	#REF!	#REF!	#REF!	#REF!	#REF!	#REF!	#REF!	#REF!		#REF!	#REF!
	#REF!	198	#REF!	#REF!	#REF!	#REF!	#REF!	#REF!	#REF!	#REF!	#REF!		#REF!	#REF!
	#REF!	199	#REF!	#REF!	#REF!	#REF!	#REF!	#REF!	#REF!	#REF!	#REF!		#REF!	#REF!
	#REF!	200	#REF!	#REF!	#REF!	#REF!	#REF!	#REF!	#REF!	#REF!	#REF!		#REF!	#REF!
	#REF!	201	#REF!	#REF!	#REF!	#REF!	#REF!	#REF!	#REF!	#REF!	#REF!		#REF!	#REF!
	#REF!	202	#REF!	#REF!	#REF!	#REF!	#REF!	#REF!	#REF!	#REF!	#REF!		#REF!	#REF!
	#REF!	203	#REF!	#REF!	#REF!	#REF!	#REF!	#REF!	#REF!	#REF!	#REF!		#REF!	#REF!
	#REF!	204	#REF!	#REF!	#REF!	#REF!	#REF!	#REF!	#REF!	#REF!	#REF!		#REF!	#REF!
	#REF!	205	#REF!	#REF!	#REF!	#REF!	#REF!	#REF!	#REF!	#REF!	#REF!		#REF!	#REF!
	#REF!	206	#REF!	#REF!	#REF!	#REF!	#REF!	#REF!	#REF!	#REF!	#REF!		#REF!	#REF!
	#REF!	207	#REF!	#REF!	#REF!	#REF!	#REF!	#REF!	#REF!	#REF!	#REF!		#REF!	#REF!
	#REF!	208	#REF!	#REF!	#REF!	#REF!	#REF!	#REF!	#REF!	#REF!	#REF!		#REF!	#REF!
	#REF!	209	#REF!	#REF!	#REF!	#REF!	#REF!	#REF!	#REF!	#REF!	#REF!		#REF!	#REF!
	#REF!	210	#REF!	#REF!	#REF!	#REF!	#REF!	#REF!	#REF!	#REF!	#REF!		#REF!	#REF!
	#REF!	211	#REF!	#REF!	#REF!	#REF!	#REF!	#REF!	#REF!	#REF!	#REF!		#REF!	#REF!
	#REF!	212	#REF!	#REF!	#REF!	#REF!	#REF!	#REF!	#REF!	#REF!	#REF!		#REF!	#REF!
	#REF!	213	#REF!	#REF!	#REF!	#REF!	#REF!	#REF!	#REF!	#REF!	#REF!		#REF!	#REF!
	#REF!	214	#REF!	#REF!	#REF!	#REF!	#REF!	#REF!	#REF!	#REF!	#REF!		#REF!	#REF!
	#REF!	215	#REF!	#REF!	#REF!	#REF!	#REF!	#REF!	#REF!	#REF!	#REF!		#REF!	#REF!
	#REF!	216	#REF!	#REF!	#REF!	#REF!	#REF!	#REF!	#REF!	#REF!	#REF!		#REF!	#REF!
	#REF!	217	#REF!	#REF!	#REF!	#REF!	#REF!	#REF!	#REF!	#REF!	#REF!		#REF!	#REF!
	#REF!	218	#REF!	#REF!	#REF!	#REF!	#REF!	#REF!	#REF!	#REF!	#REF!		#REF!	#REF!
	#REF!	219	#REF!	#REF!	#REF!	#REF!	#REF!	#REF!	#REF!	#REF!	#REF!		#REF!	#REF!
	#REF!	220	#REF!	#REF!	#REF!	#REF!	#REF!	#REF!	#REF!	#REF!	#REF!		#REF!	#REF!
	#REF!	221	#REF!	#REF!	#REF!	#REF!	#REF!	#REF!	#REF!	#REF!	#REF!		#REF!	#REF!
		222											#REF!	#REF!
		223
		224
		225
	#REF!	226	#REF!	#REF!	#REF!	#REF!	#REF!						#REF!	#REF!
	#REF!	227	#REF!	#REF!	#REF!	#REF!	#REF!	#REF!	#REF!	#REF!	#REF!		#REF!	#REF!
	#REF!	228	#REF!	#REF!	#REF!	#REF!	#REF!	#REF!	#REF!	#REF!	#REF!		#REF!	#REF!
	#REF!	229	#REF!	#REF!	#REF!	#REF!	#REF!	#REF!	#REF!	#REF!	#REF!		#REF!	#REF!
	#REF!	230	#REF!	#REF!	#REF!	#REF!	#REF!	#REF!	#REF!	#REF!	#REF!		#REF!	#REF!
	#REF!	231	#REF!	#REF!	#REF!	#REF!	#REF!	#REF!	#REF!	#REF!	#REF!		#REF!	#REF!
	#REF!	232	#REF!	#REF!	#REF!	#REF!	#REF!	#REF!	#REF!	#REF!	#REF!		#REF!	#REF!
	#REF!	233	#REF!	#REF!	#REF!	#REF!	#REF!	#REF!	#REF!	#REF!	#REF!		#REF!	#REF!
	#REF!	234	#REF!	#REF!	#REF!	#REF!	#REF!	#REF!	#REF!	#REF!	#REF!		#REF!	#REF!
	#REF!	235	#REF!	#REF!	#REF!	#REF!	#REF!	#REF!	#REF!	#REF!	#REF!		#REF!	#REF!
	#REF!	236	#REF!	#REF!	#REF!	#REF!	#REF!	#REF!	#REF!	#REF!	#REF!		#REF!	#REF!
	#REF!	237	#REF!	#REF!	#REF!	#REF!	#REF!	#REF!	#REF!	#REF!	#REF!		#REF!	#REF!
	#REF!	238	#REF!	#REF!	#REF!	#REF!	#REF!	#REF!	#REF!	#REF!	#REF!		#REF!	#REF!
	#REF!	239	#REF!	#REF!	#REF!	#REF!	#REF!	#REF!	#REF!	#REF!	#REF!		#REF!	#REF!
	#REF!	240	#REF!	#REF!	#REF!	#REF!	#REF!	#REF!	#REF!	#REF!	#REF!		#REF!	#REF!
	#REF!	241	#REF!	#REF!	#REF!	#REF!	#REF!	#REF!	#REF!	#REF!	#REF!		#REF!	#REF!
	#REF!	242	#REF!	#REF!	#REF!	#REF!	#REF!	#REF!	#REF!	#REF!	#REF!		#REF!	#REF!
	#REF!	243	#REF!	#REF!	#REF!	#REF!	#REF!	#REF!	#REF!	#REF!	#REF!		#REF!	#REF!
	#REF!	244	#REF!	#REF!	#REF!	#REF!	#REF!	#REF!	#REF!	#REF!	#REF!		#REF!	#REF!
	#REF!	245	#REF!	#REF!	#REF!	#REF!	#REF!	#REF!	#REF!	#REF!	#REF!		#REF!	#REF!
	#REF!	246	#REF!	#REF!	#REF!	#REF!	#REF!	#REF!	#REF!	#REF!	#REF!		#REF!	#REF!
	#REF!	247	#REF!	#REF!	#REF!	#REF!	#REF!	#REF!	#REF!	#REF!	#REF!		#REF!	#REF!
	#REF!	248	#REF!	#REF!	#REF!	#REF!	#REF!	#REF!	#REF!	#REF!	#REF!		#REF!	#REF!
	#REF!	249	#REF!	#REF!	#REF!	#REF!	#REF!	#REF!	#REF!	#REF!	#REF!		#REF!	#REF!
	#REF!	250	#REF!	#REF!	#REF!	#REF!	#REF!	#REF!	#REF!	#REF!	#REF!		#REF!	#REF!
	#REF!	251	#REF!	#REF!	#REF!	#REF!	#REF!	#REF!	#REF!	#REF!	#REF!		#REF!	#REF!
	#REF!	252	#REF!	#REF!	#REF!	#REF!	#REF!	#REF!	#REF!	#REF!	#REF!		#REF!	#REF!
	#REF!	253	#REF!	#REF!	#REF!	#REF!	#REF!	#REF!	#REF!	#REF!	#REF!		#REF!	#REF!
	#REF!	254	#REF!	#REF!	#REF!	#REF!	#REF!	#REF!	#REF!	#REF!	#REF!		#REF!	#REF!
	#REF!	255	#REF!	#REF!	#REF!	#REF!	#REF!	#REF!	#REF!	#REF!	#REF!		#REF!	#REF!
	#REF!	256	#REF!	#REF!	#REF!	#REF!	#REF!	#REF!	#REF!	#REF!	#REF!		#REF!	#REF!
	#REF!	257	#REF!	#REF!	#REF!	#REF!	#REF!	#REF!	#REF!	#REF!	#REF!		#REF!	#REF!
	#REF!	258	#REF!	#REF!	#REF!	#REF!	#REF!	#REF!	#REF!	#REF!	#REF!		#REF!	#REF!
	#REF!	259	#REF!	#REF!	#REF!	#REF!	#REF!	#REF!	#REF!	#REF!	#REF!		#REF!	#REF!
	#REF!	260	#REF!	#REF!	#REF!	#REF!	#REF!	#REF!	#REF!	#REF!	#REF!		#REF!	#REF!
	#REF!	261	#REF!	#REF!	#REF!	#REF!	#REF!	#REF!	#REF!	#REF!	#REF!		#REF!	#REF!
	#REF!	262	#REF!	#REF!	#REF!	#REF!	#REF!	#REF!	#REF!	#REF!	#REF!		#REF!	#REF!
	#REF!	263	#REF!	#REF!	#REF!	#REF!	#REF!	#REF!	#REF!	#REF!	#REF!		#REF!	#REF!
	#REF!	264	#REF!	#REF!	#REF!	#REF!	#REF!	#REF!	#REF!	#REF!	#REF!		#REF!	#REF!
	#REF!	265	#REF!	#REF!	#REF!	#REF!	#REF!	#REF!	#REF!	#REF!	#REF!		#REF!	#REF!
	#REF!	266	#REF!	#REF!	#REF!	#REF!	#REF!	#REF!	#REF!	#REF!	#REF!		#REF!	#REF!
		267											#REF!	#REF!
		268
		269
		270
	#REF!	271	#REF!	#REF!	#REF!	#REF!	#REF!						#REF!	#REF!
	#REF!	272	#REF!	#REF!	#REF!	#REF!	#REF!	#REF!	#REF!	#REF!	#REF!		#REF!	#REF!
	#REF!	273	#REF!	#REF!	#REF!	#REF!	#REF!	#REF!	#REF!	#REF!	#REF!		#REF!	#REF!
	#REF!	274	#REF!	#REF!	#REF!	#REF!	#REF!	#REF!	#REF!	#REF!	#REF!		#REF!	#REF!
	#REF!	275	#REF!	#REF!	#REF!	#REF!	#REF!	#REF!	#REF!	#REF!	#REF!		#REF!	#REF!
	#REF!	276	#REF!	#REF!	#REF!	#REF!	#REF!	#REF!	#REF!	#REF!	#REF!		#REF!	#REF!
	#REF!	277	#REF!	#REF!	#REF!	#REF!	#REF!	#REF!	#REF!	#REF!	#REF!		#REF!	#REF!
	#REF!	278	#REF!	#REF!	#REF!	#REF!	#REF!	#REF!	#REF!	#REF!	#REF!		#REF!	#REF!
	#REF!	279	#REF!	#REF!	#REF!	#REF!	#REF!	#REF!	#REF!	#REF!	#REF!		#REF!	#REF!
	#REF!	280	#REF!	#REF!	#REF!	#REF!	#REF!	#REF!	#REF!	#REF!	#REF!		#REF!	#REF!
	#REF!	281	#REF!	#REF!	#REF!	#REF!	#REF!	#REF!	#REF!	#REF!	#REF!		#REF!	#REF!
	#REF!	282	#REF!	#REF!	#REF!	#REF!	#REF!	#REF!	#REF!	#REF!	#REF!		#REF!	#REF!
	#REF!	283	#REF!	#REF!	#REF!	#REF!	#REF!	#REF!	#REF!	#REF!	#REF!		#REF!	#REF!
	#REF!	284	#REF!	#REF!	#REF!	#REF!	#REF!	#REF!	#REF!	#REF!	#REF!		#REF!	#REF!
	#REF!	285	#REF!	#REF!	#REF!	#REF!	#REF!	#REF!	#REF!	#REF!	#REF!		#REF!	#REF!
	#REF!	286	#REF!	#REF!	#REF!	#REF!	#REF!	#REF!	#REF!	#REF!	#REF!		#REF!	#REF!
	#REF!	287	#REF!	#REF!	#REF!	#REF!	#REF!	#REF!	#REF!	#REF!	#REF!		#REF!	#REF!
	#REF!	288	#REF!	#REF!	#REF!	#REF!	#REF!	#REF!	#REF!	#REF!	#REF!		#REF!	#REF!
	#REF!	289	#REF!	#REF!	#REF!	#REF!	#REF!	#REF!	#REF!	#REF!	#REF!		#REF!	#REF!
	#REF!	290	#REF!	#REF!	#REF!	#REF!	#REF!	#REF!	#REF!	#REF!	#REF!		#REF!	#REF!
	#REF!	291	#REF!	#REF!	#REF!	#REF!	#REF!	#REF!	#REF!	#REF!	#REF!		#REF!	#REF!
	#REF!	292	#REF!	#REF!	#REF!	#REF!	#REF!	#REF!	#REF!	#REF!	#REF!		#REF!	#REF!
	#REF!	293	#REF!	#REF!	#REF!	#REF!	#REF!	#REF!	#REF!	#REF!	#REF!		#REF!	#REF!
	#REF!	294	#REF!	#REF!	#REF!	#REF!	#REF!	#REF!	#REF!	#REF!	#REF!		#REF!	#REF!
	#REF!	295	#REF!	#REF!	#REF!	#REF!	#REF!	#REF!	#REF!	#REF!	#REF!		#REF!	#REF!
	#REF!	296	#REF!	#REF!	#REF!	#REF!	#REF!	#REF!	#REF!	#REF!	#REF!		#REF!	#REF!
	#REF!	297	#REF!	#REF!	#REF!	#REF!	#REF!	#REF!	#REF!	#REF!	#REF!		#REF!	#REF!
	#REF!	298	#REF!	#REF!	#REF!	#REF!	#REF!	#REF!	#REF!	#REF!	#REF!		#REF!	#REF!
	#REF!	299	#REF!	#REF!	#REF!	#REF!	#REF!	#REF!	#REF!	#REF!	#REF!		#REF!	#REF!
	#REF!	300	#REF!	#REF!	#REF!	#REF!	#REF!	#REF!	#REF!	#REF!	#REF!		#REF!	#REF!
	#REF!	301	#REF!	#REF!	#REF!	#REF!	#REF!	#REF!	#REF!	#REF!	#REF!		#REF!	#REF!
	#REF!	302	#REF!	#REF!	#REF!	#REF!	#REF!	#REF!	#REF!	#REF!	#REF!		#REF!	#REF!
	#REF!	303	#REF!	#REF!	#REF!	#REF!	#REF!	#REF!	#REF!	#REF!	#REF!		#REF!	#REF!
	#REF!	304	#REF!	#REF!	#REF!	#REF!	#REF!	#REF!	#REF!	#REF!	#REF!		#REF!	#REF!
	#REF!	305	#REF!	#REF!	#REF!	#REF!	#REF!	#REF!	#REF!	#REF!	#REF!		#REF!	#REF!
	#REF!	306	#REF!	#REF!	#REF!	#REF!	#REF!	#REF!	#REF!	#REF!	#REF!		#REF!	#REF!
	#REF!	307	#REF!	#REF!	#REF!	#REF!	#REF!	#REF!	#REF!	#REF!	#REF!		#REF!	#REF!
	#REF!	308	#REF!	#REF!	#REF!	#REF!	#REF!	#REF!	#REF!	#REF!	#REF!		#REF!	#REF!
	#REF!	309	#REF!	#REF!	#REF!	#REF!	#REF!	#REF!	#REF!	#REF!	#REF!		#REF!	#REF!
	#REF!	310	#REF!	#REF!	#REF!	#REF!	#REF!	#REF!	#REF!	#REF!	#REF!		#REF!	#REF!
	#REF!	311	#REF!	#REF!	#REF!	#REF!	#REF!	#REF!	#REF!	#REF!	#REF!		#REF!	#REF!
		312
		313
		314
		315
	#REF!	316	#REF!	#REF!	#REF!	#REF!	#REF!						#REF!	#REF!
	#REF!	317	#REF!	#REF!	#REF!	#REF!	#REF!	#REF!	#REF!	#REF!	#REF!		#REF!	#REF!
	#REF!	318	#REF!	#REF!	#REF!	#REF!	#REF!	#REF!	#REF!	#REF!	#REF!		#REF!	#REF!
	#REF!	319	#REF!	#REF!	#REF!	#REF!	#REF!	#REF!	#REF!	#REF!	#REF!		#REF!	#REF!
	#REF!	320	#REF!	#REF!	#REF!	#REF!	#REF!	#REF!	#REF!	#REF!	#REF!		#REF!	#REF!
	#REF!	321	#REF!	#REF!	#REF!	#REF!	#REF!	#REF!	#REF!	#REF!	#REF!		#REF!	#REF!
	#REF!	322	#REF!	#REF!	#REF!	#REF!	#REF!	#REF!	#REF!	#REF!	#REF!		#REF!	#REF!
	#REF!	323	#REF!	#REF!	#REF!	#REF!	#REF!	#REF!	#REF!	#REF!	#REF!		#REF!	#REF!
	#REF!	324	#REF!	#REF!	#REF!	#REF!	#REF!	#REF!	#REF!	#REF!	#REF!		#REF!	#REF!
	#REF!	325	#REF!	#REF!	#REF!	#REF!	#REF!	#REF!	#REF!	#REF!	#REF!		#REF!	#REF!
	#REF!	326	#REF!	#REF!	#REF!	#REF!	#REF!	#REF!	#REF!	#REF!	#REF!		#REF!	#REF!
	#REF!	327	#REF!	#REF!	#REF!	#REF!	#REF!	#REF!	#REF!	#REF!	#REF!		#REF!	#REF!
	#REF!	328	#REF!	#REF!	#REF!	#REF!	#REF!	#REF!	#REF!	#REF!	#REF!		#REF!	#REF!
	#REF!	329	#REF!	#REF!	#REF!	#REF!	#REF!	#REF!	#REF!	#REF!	#REF!		#REF!	#REF!
	#REF!	330	#REF!	#REF!	#REF!	#REF!	#REF!	#REF!	#REF!	#REF!	#REF!		#REF!	#REF!
	#REF!	331	#REF!	#REF!	#REF!	#REF!	#REF!	#REF!	#REF!	#REF!	#REF!		#REF!	#REF!
	#REF!	332	#REF!	#REF!	#REF!	#REF!	#REF!	#REF!	#REF!	#REF!	#REF!		#REF!	#REF!
	#REF!	333	#REF!	#REF!	#REF!	#REF!	#REF!	#REF!	#REF!	#REF!	#REF!		#REF!	#REF!
	#REF!	334	#REF!	#REF!	#REF!	#REF!	#REF!	#REF!	#REF!	#REF!	#REF!		#REF!	#REF!
	#REF!	335	#REF!	#REF!	#REF!	#REF!	#REF!	#REF!	#REF!	#REF!	#REF!		#REF!	#REF!
	#REF!	336	#REF!	#REF!	#REF!	#REF!	#REF!	#REF!	#REF!	#REF!	#REF!		#REF!	#REF!
	#REF!	337	#REF!	#REF!	#REF!	#REF!	#REF!	#REF!	#REF!	#REF!	#REF!		#REF!	#REF!
	#REF!	338	#REF!	#REF!	#REF!	#REF!	#REF!	#REF!	#REF!	#REF!	#REF!		#REF!	#REF!
	#REF!	339	#REF!	#REF!	#REF!	#REF!	#REF!	#REF!	#REF!	#REF!	#REF!		#REF!	#REF!
	#REF!	340	#REF!	#REF!	#REF!	#REF!	#REF!	#REF!	#REF!	#REF!	#REF!		#REF!	#REF!
	#REF!	341	#REF!	#REF!	#REF!	#REF!	#REF!	#REF!	#REF!	#REF!	#REF!		#REF!	#REF!
	#REF!	342	#REF!	#REF!	#REF!	#REF!	#REF!	#REF!	#REF!	#REF!	#REF!		#REF!	#REF!
	#REF!	343	#REF!	#REF!	#REF!	#REF!	#REF!	#REF!	#REF!	#REF!	#REF!		#REF!	#REF!
	#REF!	344	#REF!	#REF!	#REF!	#REF!	#REF!	#REF!	#REF!	#REF!	#REF!		#REF!	#REF!
	#REF!	345	#REF!	#REF!	#REF!	#REF!	#REF!	#REF!	#REF!	#REF!	#REF!		#REF!	#REF!
	#REF!	346	#REF!	#REF!	#REF!	#REF!	#REF!	#REF!	#REF!	#REF!	#REF!		#REF!	#REF!
	#REF!	347	#REF!	#REF!	#REF!	#REF!	#REF!	#REF!	#REF!	#REF!	#REF!		#REF!	#REF!
	#REF!	348	#REF!	#REF!	#REF!	#REF!	#REF!	#REF!	#REF!	#REF!	#REF!		#REF!	#REF!
	#REF!	349	#REF!	#REF!	#REF!	#REF!	#REF!	#REF!	#REF!	#REF!	#REF!		#REF!	#REF!
	#REF!	350	#REF!	#REF!	#REF!	#REF!	#REF!	#REF!	#REF!	#REF!	#REF!		#REF!	#REF!
	#REF!	351	#REF!	#REF!	#REF!	#REF!	#REF!	#REF!	#REF!	#REF!	#REF!		#REF!	#REF!
	#REF!	352	#REF!	#REF!	#REF!	#REF!	#REF!	#REF!	#REF!	#REF!	#REF!		#REF!	#REF!
	#REF!	353	#REF!	#REF!	#REF!	#REF!	#REF!	#REF!	#REF!	#REF!	#REF!		#REF!	#REF!
	#REF!	354	#REF!	#REF!	#REF!	#REF!	#REF!	#REF!	#REF!	#REF!	#REF!		#REF!	#REF!
	#REF!	355	#REF!	#REF!	#REF!	#REF!	#REF!	#REF!	#REF!	#REF!	#REF!		#REF!	#REF!
	#REF!	356	#REF!	#REF!	#REF!	#REF!	#REF!	#REF!	#REF!	#REF!	#REF!		#REF!	#REF!
		357
		358
		359
		360
	#REF!	361	#REF!	#REF!	#REF!	#REF!	#REF!						#REF!	#REF!
	#REF!	362	#REF!	#REF!	#REF!	#REF!	#REF!	#REF!	#REF!	#REF!	#REF!		#REF!	#REF!
	#REF!	363	#REF!	#REF!	#REF!	#REF!	#REF!	#REF!	#REF!	#REF!	#REF!		#REF!	#REF!
	#REF!	364	#REF!	#REF!	#REF!	#REF!	#REF!	#REF!	#REF!	#REF!	#REF!		#REF!	#REF!
	#REF!	365	#REF!	#REF!	#REF!	#REF!	#REF!	#REF!	#REF!	#REF!	#REF!		#REF!	#REF!
	#REF!	366	#REF!	#REF!	#REF!	#REF!	#REF!	#REF!	#REF!	#REF!	#REF!		#REF!	#REF!
	#REF!	367	#REF!	#REF!	#REF!	#REF!	#REF!	#REF!	#REF!	#REF!	#REF!		#REF!	#REF!
	#REF!	368	#REF!	#REF!	#REF!	#REF!	#REF!	#REF!	#REF!	#REF!	#REF!		#REF!	#REF!
	#REF!	369	#REF!	#REF!	#REF!	#REF!	#REF!	#REF!	#REF!	#REF!	#REF!		#REF!	#REF!
	#REF!	370	#REF!	#REF!	#REF!	#REF!	#REF!	#REF!	#REF!	#REF!	#REF!		#REF!	#REF!
	#REF!	371	#REF!	#REF!	#REF!	#REF!	#REF!	#REF!	#REF!	#REF!	#REF!		#REF!	#REF!
	#REF!	372	#REF!	#REF!	#REF!	#REF!	#REF!	#REF!	#REF!	#REF!	#REF!		#REF!	#REF!
	#REF!	373	#REF!	#REF!	#REF!	#REF!	#REF!	#REF!	#REF!	#REF!	#REF!		#REF!	#REF!
	#REF!	374	#REF!	#REF!	#REF!	#REF!	#REF!	#REF!	#REF!	#REF!	#REF!		#REF!	#REF!
	#REF!	375	#REF!	#REF!	#REF!	#REF!	#REF!	#REF!	#REF!	#REF!	#REF!		#REF!	#REF!
	#REF!	376	#REF!	#REF!	#REF!	#REF!	#REF!	#REF!	#REF!	#REF!	#REF!		#REF!	#REF!
	#REF!	377	#REF!	#REF!	#REF!	#REF!	#REF!	#REF!	#REF!	#REF!	#REF!		#REF!	#REF!
	#REF!	378	#REF!	#REF!	#REF!	#REF!	#REF!	#REF!	#REF!	#REF!	#REF!		#REF!	#REF!
	#REF!	379	#REF!	#REF!	#REF!	#REF!	#REF!	#REF!	#REF!	#REF!	#REF!		#REF!	#REF!
	#REF!	380	#REF!	#REF!	#REF!	#REF!	#REF!	#REF!	#REF!	#REF!	#REF!		#REF!	#REF!
	#REF!	381	#REF!	#REF!	#REF!	#REF!	#REF!	#REF!	#REF!	#REF!	#REF!		#REF!	#REF!
	#REF!	382	#REF!	#REF!	#REF!	#REF!	#REF!	#REF!	#REF!	#REF!	#REF!		#REF!	#REF!
	#REF!	383	#REF!	#REF!	#REF!	#REF!	#REF!	#REF!	#REF!	#REF!	#REF!		#REF!	#REF!
	#REF!	384	#REF!	#REF!	#REF!	#REF!	#REF!	#REF!	#REF!	#REF!	#REF!		#REF!	#REF!
	#REF!	385	#REF!	#REF!	#REF!	#REF!	#REF!	#REF!	#REF!	#REF!	#REF!		#REF!	#REF!
	#REF!	386	#REF!	#REF!	#REF!	#REF!	#REF!	#REF!	#REF!	#REF!	#REF!		#REF!	#REF!
	#REF!	387	#REF!	#REF!	#REF!	#REF!	#REF!	#REF!	#REF!	#REF!	#REF!		#REF!	#REF!
	#REF!	388	#REF!	#REF!	#REF!	#REF!	#REF!	#REF!	#REF!	#REF!	#REF!		#REF!	#REF!
	#REF!	389	#REF!	#REF!	#REF!	#REF!	#REF!	#REF!	#REF!	#REF!	#REF!		#REF!	#REF!
	#REF!	390	#REF!	#REF!	#REF!	#REF!	#REF!	#REF!	#REF!	#REF!	#REF!		#REF!	#REF!
	#REF!	391	#REF!	#REF!	#REF!	#REF!	#REF!	#REF!	#REF!	#REF!	#REF!		#REF!	#REF!
	#REF!	392	#REF!	#REF!	#REF!	#REF!	#REF!	#REF!	#REF!	#REF!	#REF!		#REF!	#REF!
	#REF!	393	#REF!	#REF!	#REF!	#REF!	#REF!	#REF!	#REF!	#REF!	#REF!		#REF!	#REF!
	#REF!	394	#REF!	#REF!	#REF!	#REF!	#REF!	#REF!	#REF!	#REF!	#REF!		#REF!	#REF!
	#REF!	395	#REF!	#REF!	#REF!	#REF!	#REF!	#REF!	#REF!	#REF!	#REF!		#REF!	#REF!
	#REF!	396	#REF!	#REF!	#REF!	#REF!	#REF!	#REF!	#REF!	#REF!	#REF!		#REF!	#REF!
	#REF!	397	#REF!	#REF!	#REF!	#REF!	#REF!	#REF!	#REF!	#REF!	#REF!		#REF!	#REF!
	#REF!	398	#REF!	#REF!	#REF!	#REF!	#REF!	#REF!	#REF!	#REF!	#REF!		#REF!	#REF!
	#REF!	399	#REF!	#REF!	#REF!	#REF!	#REF!	#REF!	#REF!	#REF!	#REF!		#REF!	#REF!
	#REF!	400	#REF!	#REF!	#REF!	#REF!	#REF!	#REF!	#REF!	#REF!	#REF!		#REF!	#REF!
	#REF!	401	#REF!	#REF!	#REF!	#REF!	#REF!	#REF!	#REF!	#REF!	#REF!		#REF!	#REF!
		402
		403
		404
		405
	#REF!	406	#REF!	#REF!	#REF!	#REF!	#REF!						#REF!	#REF!
	#REF!	407	#REF!	#REF!	#REF!	#REF!	#REF!	#REF!	#REF!	#REF!	#REF!		#REF!	#REF!
		408	#REF!	#REF!	#REF!	#REF!	#REF!	#REF!	#REF!	#REF!	#REF!		#REF!	#REF!
		409	#REF!	#REF!	#REF!	#REF!	#REF!	#REF!	#REF!	#REF!	#REF!		#REF!	#REF!
		410	#REF!	#REF!	#REF!	#REF!	#REF!	#REF!	#REF!	#REF!	#REF!		#REF!	#REF!
		411	#REF!	#REF!	#REF!	#REF!	#REF!	#REF!	#REF!	#REF!	#REF!		#REF!	#REF!
		412	#REF!	#REF!	#REF!	#REF!	#REF!	#REF!	#REF!	#REF!	#REF!		#REF!	#REF!
		413	#REF!	#REF!	#REF!	#REF!	#REF!	#REF!	#REF!	#REF!	#REF!		#REF!	#REF!
		414	#REF!	#REF!	#REF!	#REF!	#REF!	#REF!	#REF!	#REF!	#REF!		#REF!	#REF!
		415	#REF!	#REF!	#REF!	#REF!	#REF!	#REF!	#REF!	#REF!	#REF!		#REF!	#REF!
		416	#REF!	#REF!	#REF!	#REF!	#REF!	#REF!	#REF!	#REF!	#REF!		#REF!	#REF!
		417	#REF!	#REF!	#REF!	#REF!	#REF!	#REF!	#REF!	#REF!	#REF!		#REF!	#REF!
	#REF!	418	#REF!	#REF!	#REF!	#REF!	#REF!	#REF!	#REF!	#REF!	#REF!		#REF!	#REF!
		419	#REF!	#REF!	#REF!	#REF!	#REF!	#REF!	#REF!	#REF!	#REF!		#REF!	#REF!
		420	#REF!	#REF!	#REF!	#REF!	#REF!	#REF!	#REF!	#REF!	#REF!		#REF!	#REF!
		421	#REF!	#REF!	#REF!	#REF!	#REF!	#REF!	#REF!	#REF!	#REF!		#REF!	#REF!
		422	#REF!	#REF!	#REF!	#REF!	#REF!	#REF!	#REF!	#REF!	#REF!		#REF!	#REF!
		423	#REF!	#REF!	#REF!	#REF!	#REF!	#REF!	#REF!	#REF!	#REF!		#REF!	#REF!
		424	#REF!	#REF!	#REF!	#REF!	#REF!	#REF!	#REF!	#REF!	#REF!		#REF!	#REF!
		425	#REF!	#REF!	#REF!	#REF!	#REF!	#REF!	#REF!	#REF!	#REF!		#REF!	#REF!
		426	#REF!	#REF!	#REF!	#REF!	#REF!	#REF!	#REF!	#REF!	#REF!		#REF!	#REF!
		427	#REF!	#REF!	#REF!	#REF!	#REF!	#REF!	#REF!	#REF!	#REF!		#REF!	#REF!
		428	#REF!	#REF!	#REF!	#REF!	#REF!	#REF!	#REF!	#REF!	#REF!		#REF!	#REF!
		429	#REF!	#REF!	#REF!	#REF!	#REF!	#REF!	#REF!	#REF!	#REF!		#REF!	#REF!
		430	#REF!	#REF!	#REF!	#REF!	#REF!	#REF!	#REF!	#REF!	#REF!		#REF!	#REF!
		431	#REF!	#REF!	#REF!	#REF!	#REF!	#REF!	#REF!	#REF!	#REF!		#REF!	#REF!
		432	#REF!	#REF!	#REF!	#REF!	#REF!	#REF!	#REF!	#REF!	#REF!		#REF!	#REF!
		433	#REF!	#REF!	#REF!	#REF!	#REF!	#REF!	#REF!	#REF!	#REF!		#REF!	#REF!
		434	#REF!	#REF!	#REF!	#REF!	#REF!	#REF!	#REF!	#REF!	#REF!		#REF!	#REF!
		435	#REF!	#REF!	#REF!	#REF!	#REF!	#REF!	#REF!	#REF!	#REF!		#REF!	#REF!
		436	#REF!	#REF!	#REF!	#REF!	#REF!	#REF!	#REF!	#REF!	#REF!		#REF!	#REF!
		437	#REF!	#REF!	#REF!	#REF!	#REF!	#REF!	#REF!	#REF!	#REF!		#REF!	#REF!
		438	#REF!	#REF!	#REF!	#REF!	#REF!	#REF!	#REF!	#REF!	#REF!		#REF!	#REF!
		439	#REF!	#REF!	#REF!	#REF!	#REF!	#REF!	#REF!	#REF!	#REF!		#REF!	#REF!
		440	#REF!	#REF!	#REF!	#REF!	#REF!	#REF!	#REF!	#REF!	#REF!		#REF!	#REF!
		441	#REF!	#REF!	#REF!	#REF!	#REF!	#REF!	#REF!	#REF!	#REF!		#REF!	#REF!
		442	#REF!	#REF!	#REF!	#REF!	#REF!	#REF!	#REF!	#REF!	#REF!		#REF!	#REF!
		443	#REF!	#REF!	#REF!	#REF!	#REF!	#REF!	#REF!	#REF!	#REF!		#REF!	#REF!
		444	#REF!	#REF!	#REF!	#REF!	#REF!	#REF!	#REF!	#REF!	#REF!		#REF!	#REF!
		445	#REF!	#REF!	#REF!	#REF!	#REF!	#REF!	#REF!	#REF!	#REF!		#REF!	#REF!
		446	#REF!	#REF!	#REF!	#REF!	#REF!	#REF!	#REF!	#REF!	#REF!		#REF!	#REF!
		447
		448
		449
		450
	#REF!	406	#REF!	#REF!	#REF!	#REF!	#REF!						#REF!	#REF!
	#REF!	407	#REF!	#REF!	#REF!	#REF!	#REF!	#REF!	#REF!	#REF!	#REF!		#REF!	#REF!
		408	#REF!	#REF!	#REF!	#REF!	#REF!	#REF!	#REF!	#REF!	#REF!		#REF!	#REF!
		409	#REF!	#REF!	#REF!	#REF!	#REF!	#REF!	#REF!	#REF!	#REF!		#REF!	#REF!
		410	#REF!	#REF!	#REF!	#REF!	#REF!	#REF!	#REF!	#REF!	#REF!		#REF!	#REF!
		411	#REF!	#REF!	#REF!	#REF!	#REF!	#REF!	#REF!	#REF!	#REF!		#REF!	#REF!
		412	#REF!	#REF!	#REF!	#REF!	#REF!	#REF!	#REF!	#REF!	#REF!
		413	#REF!	#REF!	#REF!	#REF!	#REF!	#REF!	#REF!	#REF!	#REF!
		414	#REF!	#REF!	#REF!	#REF!	#REF!	#REF!	#REF!	#REF!	#REF!
		415	#REF!	#REF!	#REF!	#REF!	#REF!	#REF!	#REF!	#REF!	#REF!
		416	#REF!	#REF!	#REF!	#REF!	#REF!	#REF!	#REF!	#REF!	#REF!
		417	#REF!	#REF!	#REF!	#REF!	#REF!	#REF!	#REF!	#REF!	#REF!
	#REF!	418	#REF!	#REF!	#REF!	#REF!	#REF!	#REF!	#REF!	#REF!	#REF!
		419	#REF!	#REF!	#REF!	#REF!	#REF!	#REF!	#REF!	#REF!	#REF!
		420	#REF!	#REF!	#REF!	#REF!	#REF!	#REF!	#REF!	#REF!	#REF!
		421	#REF!	#REF!	#REF!	#REF!	#REF!	#REF!	#REF!	#REF!	#REF!
		422	#REF!	#REF!	#REF!	#REF!	#REF!	#REF!	#REF!	#REF!	#REF!
		423	#REF!	#REF!	#REF!	#REF!	#REF!	#REF!	#REF!	#REF!	#REF!
		424	#REF!	#REF!	#REF!	#REF!	#REF!	#REF!	#REF!	#REF!	#REF!
		425	#REF!	#REF!	#REF!	#REF!	#REF!	#REF!	#REF!	#REF!	#REF!
		426	#REF!	#REF!	#REF!	#REF!	#REF!	#REF!	#REF!	#REF!	#REF!
		427	#REF!	#REF!	#REF!	#REF!	#REF!	#REF!	#REF!	#REF!	#REF!
		428	#REF!	#REF!	#REF!	#REF!	#REF!	#REF!	#REF!	#REF!	#REF!
		429	#REF!	#REF!	#REF!	#REF!	#REF!	#REF!	#REF!	#REF!	#REF!
		430	#REF!	#REF!	#REF!	#REF!	#REF!	#REF!	#REF!	#REF!	#REF!
		431	#REF!	#REF!	#REF!	#REF!	#REF!	#REF!	#REF!	#REF!	#REF!
		432	#REF!	#REF!	#REF!	#REF!	#REF!	#REF!	#REF!	#REF!	#REF!
		433	#REF!	#REF!	#REF!	#REF!	#REF!	#REF!	#REF!	#REF!	#REF!
		434	#REF!	#REF!	#REF!	#REF!	#REF!	#REF!	#REF!	#REF!	#REF!
		435	#REF!	#REF!	#REF!	#REF!	#REF!	#REF!	#REF!	#REF!	#REF!
		436	#REF!	#REF!	#REF!	#REF!	#REF!	#REF!	#REF!	#REF!	#REF!
		437	#REF!	#REF!	#REF!	#REF!	#REF!	#REF!	#REF!	#REF!	#REF!
		438	#REF!	#REF!	#REF!	#REF!	#REF!	#REF!	#REF!	#REF!	#REF!
		439	#REF!	#REF!	#REF!	#REF!	#REF!	#REF!	#REF!	#REF!	#REF!
		440	#REF!	#REF!	#REF!	#REF!	#REF!	#REF!	#REF!	#REF!	#REF!
		441	#REF!	#REF!	#REF!	#REF!	#REF!	#REF!	#REF!	#REF!	#REF!
		442	#REF!	#REF!	#REF!	#REF!	#REF!	#REF!	#REF!	#REF!	#REF!
		443	#REF!	#REF!	#REF!	#REF!	#REF!	#REF!	#REF!	#REF!	#REF!
		444	#REF!	#REF!	#REF!	#REF!	#REF!	#REF!	#REF!	#REF!	#REF!
		445	#REF!	#REF!	#REF!	#REF!	#REF!	#REF!	#REF!	#REF!	#REF!
		446	#REF!	#REF!	#REF!	#REF!	#REF!	#REF!	#REF!	#REF!	#REF!
		447	#REF!	#REF!	#REF!	#REF!	#REF!	#REF!	#REF!	#REF!	#REF!
		448	#REF!	#REF!	#REF!	#REF!	#REF!	#REF!	#REF!	#REF!	#REF!
		449	#REF!	#REF!	#REF!	#REF!	#REF!	#REF!	#REF!	#REF!	#REF!
	#REF!	450	#REF!	#REF!	#REF!	#REF!	#REF!	#REF!	#REF!	#REF!	#REF!
	#REF!	406	#REF!	#REF!	#REF!	#REF!	#REF!						#REF!	#REF!
	#REF!	407	#REF!	#REF!	#REF!	#REF!	#REF!	#REF!	#REF!	#REF!	#REF!		#REF!	#REF!
		408	#REF!	#REF!	#REF!	#REF!	#REF!	#REF!	#REF!	#REF!	#REF!		#REF!	#REF!
		409	#REF!	#REF!	#REF!	#REF!	#REF!	#REF!	#REF!	#REF!	#REF!		#REF!	#REF!
		410	#REF!	#REF!	#REF!	#REF!	#REF!	#REF!	#REF!	#REF!	#REF!		#REF!	#REF!
		411	#REF!	#REF!	#REF!	#REF!	#REF!	#REF!	#REF!	#REF!	#REF!		#REF!	#REF!
		412	#REF!	#REF!	#REF!	#REF!	#REF!	#REF!	#REF!	#REF!	#REF!
		413	#REF!	#REF!	#REF!	#REF!	#REF!	#REF!	#REF!	#REF!	#REF!
		414	#REF!	#REF!	#REF!	#REF!	#REF!	#REF!	#REF!	#REF!	#REF!
		415	#REF!	#REF!	#REF!	#REF!	#REF!	#REF!	#REF!	#REF!	#REF!
		416	#REF!	#REF!	#REF!	#REF!	#REF!	#REF!	#REF!	#REF!	#REF!
		417	#REF!	#REF!	#REF!	#REF!	#REF!	#REF!	#REF!	#REF!	#REF!
	#REF!	418	#REF!	#REF!	#REF!	#REF!	#REF!	#REF!	#REF!	#REF!	#REF!
		419	#REF!	#REF!	#REF!	#REF!	#REF!	#REF!	#REF!	#REF!	#REF!
		420	#REF!	#REF!	#REF!	#REF!	#REF!	#REF!	#REF!	#REF!	#REF!
		421	#REF!	#REF!	#REF!	#REF!	#REF!	#REF!	#REF!	#REF!	#REF!
		422	#REF!	#REF!	#REF!	#REF!	#REF!	#REF!	#REF!	#REF!	#REF!
		423	#REF!	#REF!	#REF!	#REF!	#REF!	#REF!	#REF!	#REF!	#REF!
		424	#REF!	#REF!	#REF!	#REF!	#REF!	#REF!	#REF!	#REF!	#REF!
		425	#REF!	#REF!	#REF!	#REF!	#REF!	#REF!	#REF!	#REF!	#REF!
		426	#REF!	#REF!	#REF!	#REF!	#REF!	#REF!	#REF!	#REF!	#REF!
		427	#REF!	#REF!	#REF!	#REF!	#REF!	#REF!	#REF!	#REF!	#REF!
		428	#REF!	#REF!	#REF!	#REF!	#REF!	#REF!	#REF!	#REF!	#REF!
		429	#REF!	#REF!	#REF!	#REF!	#REF!	#REF!	#REF!	#REF!	#REF!
		430	#REF!	#REF!	#REF!	#REF!	#REF!	#REF!	#REF!	#REF!	#REF!
		431	#REF!	#REF!	#REF!	#REF!	#REF!	#REF!	#REF!	#REF!	#REF!
		432	#REF!	#REF!	#REF!	#REF!	#REF!	#REF!	#REF!	#REF!	#REF!
		433	#REF!	#REF!	#REF!	#REF!	#REF!	#REF!	#REF!	#REF!	#REF!
		434	#REF!	#REF!	#REF!	#REF!	#REF!	#REF!	#REF!	#REF!	#REF!
		435	#REF!	#REF!	#REF!	#REF!	#REF!	#REF!	#REF!	#REF!	#REF!
		436	#REF!	#REF!	#REF!	#REF!	#REF!	#REF!	#REF!	#REF!	#REF!
		437	#REF!	#REF!	#REF!	#REF!	#REF!	#REF!	#REF!	#REF!	#REF!
		438	#REF!	#REF!	#REF!	#REF!	#REF!	#REF!	#REF!	#REF!	#REF!
		439	#REF!	#REF!	#REF!	#REF!	#REF!	#REF!	#REF!	#REF!	#REF!
		440	#REF!	#REF!	#REF!	#REF!	#REF!	#REF!	#REF!	#REF!	#REF!
		441	#REF!	#REF!	#REF!	#REF!	#REF!	#REF!	#REF!	#REF!	#REF!
		442	#REF!	#REF!	#REF!	#REF!	#REF!	#REF!	#REF!	#REF!	#REF!
		443	#REF!	#REF!	#REF!	#REF!	#REF!	#REF!	#REF!	#REF!	#REF!
		444	#REF!	#REF!	#REF!	#REF!	#REF!	#REF!	#REF!	#REF!	#REF!
		445	#REF!	#REF!	#REF!	#REF!	#REF!	#REF!	#REF!	#REF!	#REF!
		446	#REF!	#REF!	#REF!	#REF!	#REF!	#REF!	#REF!	#REF!	#REF!
		447	#REF!	#REF!	#REF!	#REF!	#REF!	#REF!	#REF!	#REF!	#REF!
		448	#REF!	#REF!	#REF!	#REF!	#REF!	#REF!	#REF!	#REF!	#REF!
		449	#REF!	#REF!	#REF!	#REF!	#REF!	#REF!	#REF!	#REF!	#REF!
	#REF!	450	#REF!	#REF!	#REF!	#REF!	#REF!	#REF!	#REF!	#REF!	#REF!
	#REF!	406	#REF!	#REF!	#REF!	#REF!	#REF!						#REF!	#REF!
	#REF!	407	#REF!	#REF!	#REF!	#REF!	#REF!	#REF!	#REF!	#REF!	#REF!		#REF!	#REF!
		408	#REF!	#REF!	#REF!	#REF!	#REF!	#REF!	#REF!	#REF!	#REF!		#REF!	#REF!
		409	#REF!	#REF!	#REF!	#REF!	#REF!	#REF!	#REF!	#REF!	#REF!		#REF!	#REF!
		410	#REF!	#REF!	#REF!	#REF!	#REF!	#REF!	#REF!	#REF!	#REF!		#REF!	#REF!
		411	#REF!	#REF!	#REF!	#REF!	#REF!	#REF!	#REF!	#REF!	#REF!		#REF!	#REF!
		412	#REF!	#REF!	#REF!	#REF!	#REF!	#REF!	#REF!	#REF!	#REF!		#REF!	#REF!
		413	#REF!	#REF!	#REF!	#REF!	#REF!	#REF!	#REF!	#REF!	#REF!		#REF!	#REF!
		414	#REF!	#REF!	#REF!	#REF!	#REF!	#REF!	#REF!	#REF!	#REF!		#REF!	#REF!
		415	#REF!	#REF!	#REF!	#REF!	#REF!	#REF!	#REF!	#REF!	#REF!		#REF!	#REF!
		416	#REF!	#REF!	#REF!	#REF!	#REF!	#REF!	#REF!	#REF!	#REF!		#REF!	#REF!
		417	#REF!	#REF!	#REF!	#REF!	#REF!	#REF!	#REF!	#REF!	#REF!		#REF!	#REF!
	#REF!	418	#REF!	#REF!	#REF!	#REF!	#REF!	#REF!	#REF!	#REF!	#REF!		#REF!	#REF!
		419	#REF!	#REF!	#REF!	#REF!	#REF!	#REF!	#REF!	#REF!	#REF!		#REF!	#REF!
		420	#REF!	#REF!	#REF!	#REF!	#REF!	#REF!	#REF!	#REF!	#REF!		#REF!	#REF!
		421	#REF!	#REF!	#REF!	#REF!	#REF!	#REF!	#REF!	#REF!	#REF!		#REF!	#REF!
		422	#REF!	#REF!	#REF!	#REF!	#REF!	#REF!	#REF!	#REF!	#REF!		#REF!	#REF!
		423	#REF!	#REF!	#REF!	#REF!	#REF!	#REF!	#REF!	#REF!	#REF!		#REF!	#REF!
		424	#REF!	#REF!	#REF!	#REF!	#REF!	#REF!	#REF!	#REF!	#REF!		#REF!	#REF!
		425	#REF!	#REF!	#REF!	#REF!	#REF!	#REF!	#REF!	#REF!	#REF!		#REF!	#REF!
		426	#REF!	#REF!	#REF!	#REF!	#REF!	#REF!	#REF!	#REF!	#REF!		#REF!	#REF!
		427	#REF!	#REF!	#REF!	#REF!	#REF!	#REF!	#REF!	#REF!	#REF!		#REF!	#REF!
		428	#REF!	#REF!	#REF!	#REF!	#REF!	#REF!	#REF!	#REF!	#REF!		#REF!	#REF!
		429	#REF!	#REF!	#REF!	#REF!	#REF!	#REF!	#REF!	#REF!	#REF!		#REF!	#REF!
		430	#REF!	#REF!	#REF!	#REF!	#REF!	#REF!	#REF!	#REF!	#REF!		#REF!	#REF!
		431	#REF!	#REF!	#REF!	#REF!	#REF!	#REF!	#REF!	#REF!	#REF!		#REF!	#REF!
		432	#REF!	#REF!	#REF!	#REF!	#REF!	#REF!	#REF!	#REF!	#REF!		#REF!	#REF!
		433	#REF!	#REF!	#REF!	#REF!	#REF!	#REF!	#REF!	#REF!	#REF!		#REF!	#REF!
		434	#REF!	#REF!	#REF!	#REF!	#REF!	#REF!	#REF!	#REF!	#REF!		#REF!	#REF!
		435	#REF!	#REF!	#REF!	#REF!	#REF!	#REF!	#REF!	#REF!	#REF!		#REF!	#REF!
		436	#REF!	#REF!	#REF!	#REF!	#REF!	#REF!	#REF!	#REF!	#REF!		#REF!	#REF!
		437	#REF!	#REF!	#REF!	#REF!	#REF!	#REF!	#REF!	#REF!	#REF!		#REF!	#REF!
		438	#REF!	#REF!	#REF!	#REF!	#REF!	#REF!	#REF!	#REF!	#REF!		#REF!	#REF!
		439	#REF!	#REF!	#REF!	#REF!	#REF!	#REF!	#REF!	#REF!	#REF!		#REF!	#REF!
		440	#REF!	#REF!	#REF!	#REF!	#REF!	#REF!	#REF!	#REF!	#REF!		#REF!	#REF!
		441	#REF!	#REF!	#REF!	#REF!	#REF!	#REF!	#REF!	#REF!	#REF!		#REF!	#REF!
		442	#REF!	#REF!	#REF!	#REF!	#REF!	#REF!	#REF!	#REF!	#REF!		#REF!	#REF!
		443	#REF!	#REF!	#REF!	#REF!	#REF!	#REF!	#REF!	#REF!	#REF!		#REF!	#REF!
		444	#REF!	#REF!	#REF!	#REF!	#REF!	#REF!	#REF!	#REF!	#REF!		#REF!	#REF!
		445	#REF!	#REF!	#REF!	#REF!	#REF!	#REF!	#REF!	#REF!	#REF!		#REF!	#REF!
		446	#REF!	#REF!	#REF!	#REF!	#REF!	#REF!	#REF!	#REF!	#REF!		#REF!	#REF!
		447
		448
		449
		450
	#REF!	406	#REF!	#REF!	#REF!	#REF!	#REF!						#REF!	#REF!
	#REF!	407	#REF!	#REF!	#REF!	#REF!	#REF!	#REF!	#REF!	#REF!	#REF!		#REF!	#REF!
		408	#REF!	#REF!	#REF!	#REF!	#REF!	#REF!	#REF!	#REF!	#REF!		#REF!	#REF!
		409	#REF!	#REF!	#REF!	#REF!	#REF!	#REF!	#REF!	#REF!	#REF!		#REF!	#REF!
		410	#REF!	#REF!	#REF!	#REF!	#REF!	#REF!	#REF!	#REF!	#REF!		#REF!	#REF!
		411	#REF!	#REF!	#REF!	#REF!	#REF!	#REF!	#REF!	#REF!	#REF!		#REF!	#REF!
		412	#REF!	#REF!	#REF!	#REF!	#REF!	#REF!	#REF!	#REF!	#REF!		#REF!	#REF!
		413	#REF!	#REF!	#REF!	#REF!	#REF!	#REF!	#REF!	#REF!	#REF!		#REF!	#REF!
		414	#REF!	#REF!	#REF!	#REF!	#REF!	#REF!	#REF!	#REF!	#REF!		#REF!	#REF!
		415	#REF!	#REF!	#REF!	#REF!	#REF!	#REF!	#REF!	#REF!	#REF!		#REF!	#REF!
		416	#REF!	#REF!	#REF!	#REF!	#REF!	#REF!	#REF!	#REF!	#REF!		#REF!	#REF!
		417	#REF!	#REF!	#REF!	#REF!	#REF!	#REF!	#REF!	#REF!	#REF!		#REF!	#REF!
	#REF!	418	#REF!	#REF!	#REF!	#REF!	#REF!	#REF!	#REF!	#REF!	#REF!		#REF!	#REF!
		419	#REF!	#REF!	#REF!	#REF!	#REF!	#REF!	#REF!	#REF!	#REF!		#REF!	#REF!
		420	#REF!	#REF!	#REF!	#REF!	#REF!	#REF!	#REF!	#REF!	#REF!		#REF!	#REF!
		421	#REF!	#REF!	#REF!	#REF!	#REF!	#REF!	#REF!	#REF!	#REF!		#REF!	#REF!
		422	#REF!	#REF!	#REF!	#REF!	#REF!	#REF!	#REF!	#REF!	#REF!		#REF!	#REF!
		423	#REF!	#REF!	#REF!	#REF!	#REF!	#REF!	#REF!	#REF!	#REF!		#REF!	#REF!
		424	#REF!	#REF!	#REF!	#REF!	#REF!	#REF!	#REF!	#REF!	#REF!		#REF!	#REF!
		425	#REF!	#REF!	#REF!	#REF!	#REF!	#REF!	#REF!	#REF!	#REF!		#REF!	#REF!
		426	#REF!	#REF!	#REF!	#REF!	#REF!	#REF!	#REF!	#REF!	#REF!		#REF!	#REF!
		427	#REF!	#REF!	#REF!	#REF!	#REF!	#REF!	#REF!	#REF!	#REF!		#REF!	#REF!
		428	#REF!	#REF!	#REF!	#REF!	#REF!	#REF!	#REF!	#REF!	#REF!		#REF!	#REF!
		429	#REF!	#REF!	#REF!	#REF!	#REF!	#REF!	#REF!	#REF!	#REF!		#REF!	#REF!
		430	#REF!	#REF!	#REF!	#REF!	#REF!	#REF!	#REF!	#REF!	#REF!		#REF!	#REF!
		431	#REF!	#REF!	#REF!	#REF!	#REF!	#REF!	#REF!	#REF!	#REF!		#REF!	#REF!
		432	#REF!	#REF!	#REF!	#REF!	#REF!	#REF!	#REF!	#REF!	#REF!		#REF!	#REF!
		433	#REF!	#REF!	#REF!	#REF!	#REF!	#REF!	#REF!	#REF!	#REF!		#REF!	#REF!
		434	#REF!	#REF!	#REF!	#REF!	#REF!	#REF!	#REF!	#REF!	#REF!		#REF!	#REF!
		435	#REF!	#REF!	#REF!	#REF!	#REF!	#REF!	#REF!	#REF!	#REF!		#REF!	#REF!
		436	#REF!	#REF!	#REF!	#REF!	#REF!	#REF!	#REF!	#REF!	#REF!		#REF!	#REF!
		437	#REF!	#REF!	#REF!	#REF!	#REF!	#REF!	#REF!	#REF!	#REF!		#REF!	#REF!
		438	#REF!	#REF!	#REF!	#REF!	#REF!	#REF!	#REF!	#REF!	#REF!		#REF!	#REF!
		439	#REF!	#REF!	#REF!	#REF!	#REF!	#REF!	#REF!	#REF!	#REF!		#REF!	#REF!
		440	#REF!	#REF!	#REF!	#REF!	#REF!	#REF!	#REF!	#REF!	#REF!		#REF!	#REF!
		441	#REF!	#REF!	#REF!	#REF!	#REF!	#REF!	#REF!	#REF!	#REF!		#REF!	#REF!
		442	#REF!	#REF!	#REF!	#REF!	#REF!	#REF!	#REF!	#REF!	#REF!		#REF!	#REF!
		443	#REF!	#REF!	#REF!	#REF!	#REF!	#REF!	#REF!	#REF!	#REF!		#REF!	#REF!
		444	#REF!	#REF!	#REF!	#REF!	#REF!	#REF!	#REF!	#REF!	#REF!		#REF!	#REF!
		445	#REF!	#REF!	#REF!	#REF!	#REF!	#REF!	#REF!	#REF!	#REF!		#REF!	#REF!
		446	#REF!	#REF!	#REF!	#REF!	#REF!	#REF!	#REF!	#REF!	#REF!		#REF!	#REF!
		447
		448
		449
		450
	#REF!	406	#REF!	#REF!	#REF!	#REF!	#REF!						#REF!	#REF!
	#REF!	407	#REF!	#REF!	#REF!	#REF!	#REF!	#REF!	#REF!	#REF!	#REF!		#REF!	#REF!
		408	#REF!	#REF!	#REF!	#REF!	#REF!	#REF!	#REF!	#REF!	#REF!		#REF!	#REF!
		409	#REF!	#REF!	#REF!	#REF!	#REF!	#REF!	#REF!	#REF!	#REF!		#REF!	#REF!
		410	#REF!	#REF!	#REF!	#REF!	#REF!	#REF!	#REF!	#REF!	#REF!		#REF!	#REF!
		411	#REF!	#REF!	#REF!	#REF!	#REF!	#REF!	#REF!	#REF!	#REF!		#REF!	#REF!
		412	#REF!	#REF!	#REF!	#REF!	#REF!	#REF!	#REF!	#REF!	#REF!		#REF!	#REF!
		413	#REF!	#REF!	#REF!	#REF!	#REF!	#REF!	#REF!	#REF!	#REF!		#REF!	#REF!
		414	#REF!	#REF!	#REF!	#REF!	#REF!	#REF!	#REF!	#REF!	#REF!		#REF!	#REF!
		415	#REF!	#REF!	#REF!	#REF!	#REF!	#REF!	#REF!	#REF!	#REF!		#REF!	#REF!
		416	#REF!	#REF!	#REF!	#REF!	#REF!	#REF!	#REF!	#REF!	#REF!		#REF!	#REF!
		417	#REF!	#REF!	#REF!	#REF!	#REF!	#REF!	#REF!	#REF!	#REF!		#REF!	#REF!
	#REF!	418	#REF!	#REF!	#REF!	#REF!	#REF!	#REF!	#REF!	#REF!	#REF!		#REF!	#REF!
		419	#REF!	#REF!	#REF!	#REF!	#REF!	#REF!	#REF!	#REF!	#REF!		#REF!	#REF!
		420	#REF!	#REF!	#REF!	#REF!	#REF!	#REF!	#REF!	#REF!	#REF!		#REF!	#REF!
		421	#REF!	#REF!	#REF!	#REF!	#REF!	#REF!	#REF!	#REF!	#REF!		#REF!	#REF!
		422	#REF!	#REF!	#REF!	#REF!	#REF!	#REF!	#REF!	#REF!	#REF!		#REF!	#REF!
		423	#REF!	#REF!	#REF!	#REF!	#REF!	#REF!	#REF!	#REF!	#REF!		#REF!	#REF!
		424	#REF!	#REF!	#REF!	#REF!	#REF!	#REF!	#REF!	#REF!	#REF!		#REF!	#REF!
		425	#REF!	#REF!	#REF!	#REF!	#REF!	#REF!	#REF!	#REF!	#REF!		#REF!	#REF!
		426	#REF!	#REF!	#REF!	#REF!	#REF!	#REF!	#REF!	#REF!	#REF!		#REF!	#REF!
		427	#REF!	#REF!	#REF!	#REF!	#REF!	#REF!	#REF!	#REF!	#REF!		#REF!	#REF!
		428	#REF!	#REF!	#REF!	#REF!	#REF!	#REF!	#REF!	#REF!	#REF!		#REF!	#REF!
		429	#REF!	#REF!	#REF!	#REF!	#REF!	#REF!	#REF!	#REF!	#REF!		#REF!	#REF!
		430	#REF!	#REF!	#REF!	#REF!	#REF!	#REF!	#REF!	#REF!	#REF!		#REF!	#REF!
		431	#REF!	#REF!	#REF!	#REF!	#REF!	#REF!	#REF!	#REF!	#REF!		#REF!	#REF!
		432	#REF!	#REF!	#REF!	#REF!	#REF!	#REF!	#REF!	#REF!	#REF!		#REF!	#REF!
		433	#REF!	#REF!	#REF!	#REF!	#REF!	#REF!	#REF!	#REF!	#REF!		#REF!	#REF!
		434	#REF!	#REF!	#REF!	#REF!	#REF!	#REF!	#REF!	#REF!	#REF!		#REF!	#REF!
		435	#REF!	#REF!	#REF!	#REF!	#REF!	#REF!	#REF!	#REF!	#REF!		#REF!	#REF!
		436	#REF!	#REF!	#REF!	#REF!	#REF!	#REF!	#REF!	#REF!	#REF!		#REF!	#REF!
		437	#REF!	#REF!	#REF!	#REF!	#REF!	#REF!	#REF!	#REF!	#REF!		#REF!	#REF!
		438	#REF!	#REF!	#REF!	#REF!	#REF!	#REF!	#REF!	#REF!	#REF!		#REF!	#REF!
		439	#REF!	#REF!	#REF!	#REF!	#REF!	#REF!	#REF!	#REF!	#REF!		#REF!	#REF!
		440	#REF!	#REF!	#REF!	#REF!	#REF!	#REF!	#REF!	#REF!	#REF!		#REF!	#REF!
		441	#REF!	#REF!	#REF!	#REF!	#REF!	#REF!	#REF!	#REF!	#REF!		#REF!	#REF!
		442	#REF!	#REF!	#REF!	#REF!	#REF!	#REF!	#REF!	#REF!	#REF!		#REF!	#REF!
		443	#REF!	#REF!	#REF!	#REF!	#REF!	#REF!	#REF!	#REF!	#REF!		#REF!	#REF!
		444	#REF!	#REF!	#REF!	#REF!	#REF!	#REF!	#REF!	#REF!	#REF!		#REF!	#REF!
		445	#REF!	#REF!	#REF!	#REF!	#REF!	#REF!	#REF!	#REF!	#REF!		#REF!	#REF!
		446	#REF!	#REF!	#REF!	#REF!	#REF!	#REF!	#REF!	#REF!	#REF!		#REF!	#REF!
		447
		448
		449
		450
	#REF!	406	#REF!	#REF!	#REF!	#REF!	#REF!						#REF!	#REF!
	#REF!	407	#REF!	#REF!	#REF!	#REF!	#REF!	#REF!	#REF!	#REF!	#REF!		#REF!	#REF!
		408	#REF!	#REF!	#REF!	#REF!	#REF!	#REF!	#REF!	#REF!	#REF!		#REF!	#REF!
		409	#REF!	#REF!	#REF!	#REF!	#REF!	#REF!	#REF!	#REF!	#REF!		#REF!	#REF!
		410	#REF!	#REF!	#REF!	#REF!	#REF!	#REF!	#REF!	#REF!	#REF!		#REF!	#REF!
		411	#REF!	#REF!	#REF!	#REF!	#REF!	#REF!	#REF!	#REF!	#REF!		#REF!	#REF!
		412	#REF!	#REF!	#REF!	#REF!	#REF!	#REF!	#REF!	#REF!	#REF!		#REF!	#REF!
		413	#REF!	#REF!	#REF!	#REF!	#REF!	#REF!	#REF!	#REF!	#REF!		#REF!	#REF!
		414	#REF!	#REF!	#REF!	#REF!	#REF!	#REF!	#REF!	#REF!	#REF!		#REF!	#REF!
		415	#REF!	#REF!	#REF!	#REF!	#REF!	#REF!	#REF!	#REF!	#REF!		#REF!	#REF!
		416	#REF!	#REF!	#REF!	#REF!	#REF!	#REF!	#REF!	#REF!	#REF!		#REF!	#REF!
		417	#REF!	#REF!	#REF!	#REF!	#REF!	#REF!	#REF!	#REF!	#REF!		#REF!	#REF!
	#REF!	418	#REF!	#REF!	#REF!	#REF!	#REF!	#REF!	#REF!	#REF!	#REF!		#REF!	#REF!
		419	#REF!	#REF!	#REF!	#REF!	#REF!	#REF!	#REF!	#REF!	#REF!		#REF!	#REF!
		420	#REF!	#REF!	#REF!	#REF!	#REF!	#REF!	#REF!	#REF!	#REF!		#REF!	#REF!
		421	#REF!	#REF!	#REF!	#REF!	#REF!	#REF!	#REF!	#REF!	#REF!		#REF!	#REF!
		422	#REF!	#REF!	#REF!	#REF!	#REF!	#REF!	#REF!	#REF!	#REF!		#REF!	#REF!
		423	#REF!	#REF!	#REF!	#REF!	#REF!	#REF!	#REF!	#REF!	#REF!		#REF!	#REF!
		424	#REF!	#REF!	#REF!	#REF!	#REF!	#REF!	#REF!	#REF!	#REF!		#REF!	#REF!
		425	#REF!	#REF!	#REF!	#REF!	#REF!	#REF!	#REF!	#REF!	#REF!		#REF!	#REF!
		426	#REF!	#REF!	#REF!	#REF!	#REF!	#REF!	#REF!	#REF!	#REF!		#REF!	#REF!
		427	#REF!	#REF!	#REF!	#REF!	#REF!	#REF!	#REF!	#REF!	#REF!		#REF!	#REF!
		428	#REF!	#REF!	#REF!	#REF!	#REF!	#REF!	#REF!	#REF!	#REF!		#REF!	#REF!
		429	#REF!	#REF!	#REF!	#REF!	#REF!	#REF!	#REF!	#REF!	#REF!		#REF!	#REF!
		430	#REF!	#REF!	#REF!	#REF!	#REF!	#REF!	#REF!	#REF!	#REF!		#REF!	#REF!
		431	#REF!	#REF!	#REF!	#REF!	#REF!	#REF!	#REF!	#REF!	#REF!		#REF!	#REF!
		432	#REF!	#REF!	#REF!	#REF!	#REF!	#REF!	#REF!	#REF!	#REF!		#REF!	#REF!
		433	#REF!	#REF!	#REF!	#REF!	#REF!	#REF!	#REF!	#REF!	#REF!		#REF!	#REF!
		434	#REF!	#REF!	#REF!	#REF!	#REF!	#REF!	#REF!	#REF!	#REF!		#REF!	#REF!
		435	#REF!	#REF!	#REF!	#REF!	#REF!	#REF!	#REF!	#REF!	#REF!		#REF!	#REF!
		436	#REF!	#REF!	#REF!	#REF!	#REF!	#REF!	#REF!	#REF!	#REF!		#REF!	#REF!
		437	#REF!	#REF!	#REF!	#REF!	#REF!	#REF!	#REF!	#REF!	#REF!		#REF!	#REF!
		438	#REF!	#REF!	#REF!	#REF!	#REF!	#REF!	#REF!	#REF!	#REF!		#REF!	#REF!
		439	#REF!	#REF!	#REF!	#REF!	#REF!	#REF!	#REF!	#REF!	#REF!		#REF!	#REF!
		440	#REF!	#REF!	#REF!	#REF!	#REF!	#REF!	#REF!	#REF!	#REF!		#REF!	#REF!
		441	#REF!	#REF!	#REF!	#REF!	#REF!	#REF!	#REF!	#REF!	#REF!		#REF!	#REF!
		442	#REF!	#REF!	#REF!	#REF!	#REF!	#REF!	#REF!	#REF!	#REF!		#REF!	#REF!
		443	#REF!	#REF!	#REF!	#REF!	#REF!	#REF!	#REF!	#REF!	#REF!		#REF!	#REF!
		444	#REF!	#REF!	#REF!	#REF!	#REF!	#REF!	#REF!	#REF!	#REF!		#REF!	#REF!
		445	#REF!	#REF!	#REF!	#REF!	#REF!	#REF!	#REF!	#REF!	#REF!		#REF!	#REF!
		446	#REF!	#REF!	#REF!	#REF!	#REF!	#REF!	#REF!	#REF!	#REF!		#REF!	#REF!
		447
		448
		449
		450
		Column total												#REF!
		Column average											0.784673	3.47826
[truncated: 5 more columns]

## Sheet: Examinar Data
		Note: Staff Code for external staff is last 4 digit from mobile if start with 0 change it to 1
	Examinar Detail					Marking Detail							Student assesst Detail
	Code	Staff Name	Type	Station	Panel	Average Mark	Max	Min	< 60	60 - 74	75-89	>=90	# of Student	Cycle 1	Cycle 2	Cycle 3	Cycle 4
			Academic Staff	Station 1	Panel 1		#NAME?	#NAME?	#REF!	#REF!	#REF!	#REF!	#REF!	#REF!	#REF!	#REF!	#REF!
			College Staff	Station 2	Panel 1		#NAME?	#NAME?	#REF!	#REF!	#REF!	#REF!	#REF!	#REF!	#REF!	#REF!	#REF!
				Station 3	Panel 1		#NAME?	#NAME?	#REF!	#REF!	#REF!	#REF!	#REF!	#REF!	#REF!	#REF!	#REF!
			College Staff	Station 4	Panel 1		#NAME?	#NAME?	#REF!	#REF!	#REF!	#REF!	#REF!	#REF!	#REF!	#REF!	#REF!
			Academic Staff	Station 5	Panel 1		#NAME?	#NAME?	#REF!	#REF!	#REF!	#REF!	#REF!	#REF!	#REF!	#REF!	#REF!
			Academic Staff	Station 6	Panel 1		#NAME?	#NAME?	#REF!	#REF!	#REF!	#REF!	#REF!	#REF!	#REF!	#REF!	#REF!
			College Staff	Station 7	Panel 1		#NAME?	#NAME?	#REF!	#REF!	#REF!	#REF!	#REF!	#REF!	#REF!	#REF!	#REF!
			Academic Staff	Station 8	Panel 1		#NAME?	#NAME?	#REF!	#REF!	#REF!	#REF!	#REF!	#REF!	#REF!	#REF!	#REF!
				Station 9	Panel 1		#NAME?	#NAME?	#REF!	#REF!	#REF!	#REF!	#REF!	#REF!	#REF!	#REF!	#REF!
			College Staff	Station 10	Panel 1		#NAME?	#NAME?	#REF!	#REF!	#REF!	#REF!	#REF!	#REF!	#REF!	#REF!	#REF!
			College Staff	Station 1	Panel 2		#NAME?	#NAME?	#REF!	#REF!	#REF!	#REF!	#REF!	#REF!	#REF!	#REF!	#REF!
			Academic Staff	Station 2	Panel 2		#NAME?	#NAME?	#REF!	#REF!	#REF!	#REF!	#REF!	#REF!	#REF!	#REF!	#REF!
				Station 3	Panel 2		#NAME?	#NAME?	#REF!	#REF!	#REF!	#REF!	#REF!	#REF!	#REF!	#REF!	#REF!
			College Staff	Station 4	Panel 2		#NAME?	#NAME?	#REF!	#REF!	#REF!	#REF!	#REF!	#REF!	#REF!	#REF!	#REF!
			Academic Staff	Station 5	Panel 2		#NAME?	#NAME?	#REF!	#REF!	#REF!	#REF!	#REF!	#REF!	#REF!	#REF!	#REF!
			College Staff	Station 6	Panel 2		#NAME?	#NAME?	#REF!	#REF!	#REF!	#REF!	#REF!	#REF!	#REF!	#REF!	#REF!
			Academic Staff	Station 7	Panel 2		#NAME?	#NAME?	#REF!	#REF!	#REF!	#REF!	#REF!	#REF!	#REF!	#REF!	#REF!
			College Staff	Station 8	Panel 2		#NAME?	#NAME?	#REF!	#REF!	#REF!	#REF!	#REF!	#REF!	#REF!	#REF!	#REF!
				Station 9	Panel 2		#NAME?	#NAME?	#REF!	#REF!	#REF!	#REF!	#REF!	#REF!	#REF!	#REF!	#REF!
			College Staff	Station 10	Panel 2		#NAME?	#NAME?	#REF!	#REF!	#REF!	#REF!	#REF!	#REF!	#REF!	#REF!	#REF!
			College Staff	Station 1	Panel 3		#NAME?	#NAME?	#REF!	#REF!	#REF!	#REF!	#REF!	#REF!	#REF!	#REF!	#REF!
			Academic Staff	Station 2	Panel 3		#NAME?	#NAME?	#REF!	#REF!	#REF!	#REF!	#REF!	#REF!	#REF!	#REF!	#REF!
				Station 3	Panel 3		#NAME?	#NAME?	#REF!	#REF!	#REF!	#REF!	#REF!	#REF!	#REF!	#REF!	#REF!
			College Staff	Station 4	Panel 3		#NAME?	#NAME?	#REF!	#REF!	#REF!	#REF!	#REF!	#REF!	#REF!	#REF!	#REF!
			Academic Staff	Station 5	Panel 3		#NAME?	#NAME?	#REF!	#REF!	#REF!	#REF!	#REF!	#REF!	#REF!	#REF!	#REF!
			College Staff	Station 6	Panel 3		#NAME?	#NAME?	#REF!	#REF!	#REF!	#REF!	#REF!	#REF!	#REF!	#REF!	#REF!
			Academic Staff	Station 7	Panel 3		#NAME?	#NAME?	#REF!	#REF!	#REF!	#REF!	#REF!	#REF!	#REF!	#REF!	#REF!
			College Staff	Station 8	Panel 3		#NAME?	#NAME?	#REF!	#REF!	#REF!	#REF!	#REF!	#REF!	#REF!	#REF!	#REF!
				Station 9	Panel 3		#NAME?	#NAME?	#REF!	#REF!	#REF!	#REF!	#REF!	#REF!	#REF!	#REF!	#REF!
			College Staff.	Station 10	Panel 3		#NAME?	#NAME?	#REF!	#REF!	#REF!	#REF!	#REF!	#REF!	#REF!	#REF!	#REF!
						#DIV/0!

## Sheet: Assessment Report
	Assessment analysis report
	#NAME?
	00:00:00
	Test Identification Data
	Academic Year:	<< 2023-2024		Course Name:	General Practice 1 << 2023-2024
	Exam Date:			Exam Category:	OSCE	Total No of Students:		93
	Total Nr of Items:			Total Mark Raw:		In Course Total Mark:
	Over All OSCE Statistics
	Parameter	Results*	Comments
	Average %	76.7
	SD	4.53675
	Median	17.9896
	Minimum	0
	Maximum	21.5721
	% of failure	0
	variance	20.58.
	Cronbach alpha if item is deleted	0.85
	Standard Error of Mean	#NUM!
	Between-group variation
	Stations Analysis
	Station	Average %	SD	Variance	Cronbach alpha if item deleted	Coefficient of determination R2	Inter-grade discrimination	Between-group variation
	Station 1	0.698554	0.231906	0.0537804	0.76	0.446128	0.0222934	0
	Station 2	0.809579	0.294295	0.0866096	0.71	0.669	0.0435	0.0004
	Station 3	0.348826	0.524879	0.275498	0.87	0.85377	0.0471742	0.0001
	Station 4	0.982317	0.150828	0.0227492	0.81	0.353218	0.0250421	0
	Station 5	0.876847	0.312827	0.097861	0.79	0.621682	0.0359504	0.0004
	Station 6	0.793103	0.239888	0.0575461	0.82	0.515281	0.0269705	0.0001
	Station 7	0.774904	1.12966	0.105456	0.86	0.572132	0.0217438	0
	Station 8	0.705665	0.344588	0.118741	0.89	0.511629	0.0236889	0.0001
	Station 9	0.891954	0.373636	0.139604	0.7	0.786553	0.0458506	0.0001
	Station 10	0.784483	0.287203	0.0824853	0.89	0.581393	0.0265714	0
	Station 11
	Station 12
	Station 13
	Station 14
	Station 15
	Station 16
	Average Mark per Group
	Student Group	All Station	Station 1	Station 2	Station 3	Station 4	Station 5	Station 6
	Student Group	#Total
	#REF!
	#REF!
	#REF!
	#REF!
	#REF!
	#REF!
	#REF!
	#REF!
	#REF!
	#REF!
	#REF!
	#REF!
	#REF!
	Student Group	Station 7	Station 8	Station 9	Station 10	Station 11	Station 12	Station 13
	Student Group	07. Station
	#REF!
	#REF!
	#REF!
	#REF!
	#REF!
	#REF!
	#REF!
	#REF!
	#REF!
	#REF!
	#REF!
	#REF!
	#REF!
	Student Group	Station 14	Station 15	Station 16
	Student Group	14. Station
	#REF!
	#REF!
	#REF!
	#REF!
	#REF!
	#REF!
	#REF!
	#REF!
	#REF!
	#REF!
	#REF!
	#REF!
	#REF!
	Conclusions:
	1. Exam reliability:
	2. Exam discrimination:
	3. Items to be deleted from students score (multi-defects OR items with negative discrimination):
	4. Items to be revised in bank (in Yellow or Red zones OR those with chosen answer > key answer OR with non-dysfunction):
	5. Items with students objections (postexam):
	6. Other comments:
	Name:		Role:			Date:
	Signature

## Sheet: OSCE Detail Result 
						Type of Pass	Pass Persentge	Total Mark
						By Percentage	0.6	24	No. of Station	10		Station 1			Station 2			Station 3			Station 4			Station 5			Station 6			Station 7			Station 8			Station 9			Station 10			Station 11			Station 12			Station 13
	Student ID	Student Name	Gender	Group	GPA	No. of Not Taken Station	No. of Examin Station	No. of Station Failed	Station	Total Mark	Minimum No. of Pass Station	Pass Mandatory	Over All	Station Pass %	Pass Mandatory	Over All	Station Pass %	Pass Mandatory	Over All	Station Pass %	Pass Mandatory	Over All	Station Pass %	Pass Mandatory	Over All	Station Pass %	Pass Mandatory	Over All	Station Pass %	Pass Mandatory	Over All	Station Pass %	Pass Mandatory	Over All	Station Pass %	Pass Mandatory	Over All	Station Pass %	Pass Mandatory	Over All	Station Pass %	Pass Mandatory	Over All	Station Pass %	Pass Mandatory	Over All	Station Pass %	Pass Mandatory	Over All
									Pass %			FALSE		0.6	FALSE		0.6	FALSE		0.6	FALSE		0.6	FALSE		0.6	FALSE		0.6	FALSE		0.6	FALSE		0.6	FALSE		0.6	FALSE		0.6	FALSE			FALSE			FALSE
									In-OSCE Mark		Pass Status	2.4		Status	2.4		Status	2.4		Status	2.4		Status	2.4		Status	2.4		Status	2.4		Status	2.4		Status	2.4		Status	2.4		Status			Status			Status
						0	10	3				1.23871	3	Station Fail	2.16		Pass	0.208696	1	Station Fail	2.4	5	Pass	1.97143	3	Pass	1.73333	3	Pass	1.7	2	Pass	0.771429	1	Station Fail	1.92	3	Pass	2.04	4	Pass
						0	10	1				1.62581	4	Pass	1.76		Pass	0.417391	1	Station Fail	2.4	5	Pass	1.71429	4	Pass	2.06667	4	Pass	1.6	2	Pass	2.05714	3	Pass	2.4	5	Pass	1.8	3	Pass
						0	10	0				2.09032	4	Pass	2.16		Pass	1.46087	3	Pass	2.4	5	Pass	2.4	5	Pass	1.93333	4	Pass	2.1	4	Pass	1.97143	3	Pass	1.92	4	Pass	1.44	3	Pass
						0	10	1				1.85806	4	Pass	2.16		Pass	1.25217	3	Station Fail	2.4	5	Pass	2.31429	5	Pass	1.93333	4	Pass	2.1	3	Pass	1.88571	3	Pass	2.4	5	Pass	1.68	3	Pass
						0	10	2				1.70323	4	Pass	2.24		Pass	1.35652	3	Station Fail	2.4	5	Pass	2.4	5	Pass	2.33333	5	Pass	1.2	3	Station Fail	1.8	5	Pass	2.4	5	Pass	2.28	5	Pass
						0	10	2				1.78065	4	Pass	2		Pass	0.417391	2	Station Fail	2.21538	4	Pass	2.22857	5	Pass	2	4	Pass	1.2	1	Station Fail	1.88571	4	Pass	1.92	4	Pass	2.04	4	Pass
						10	0	0						Not Taken			Not Taken			Not Taken			Not Taken			Not Taken			Not Taken			Not Taken			Not Taken			Not Taken			Not Taken
						0	10	0				2.16774	5	Pass	2.32		Pass	1.46087	4	Pass	2.4	4	Pass	2.4	5	Pass	1.86667	4	Pass	2	3	Pass	2.05714	5	Pass	2.16	4	Pass	1.44	3	Pass
						0	10	1				1.78065	4	Pass	1.92		Pass	1.35652	3	Station Fail	2.4	5	Pass	2.05714	4	Pass	1.8	4	Pass	2.1	3	Pass	1.62857	3	Pass	2.4	5	Pass	2.16	4	Pass
						0	10	1				1.70323	4	Pass	2		Pass	0.93913	2	Station Fail	2.4	5	Pass	2.4	5	Pass	1.73333	4	Pass	1.8	3	Pass	2.05714	4	Pass	2.4	5	Pass	2.16	5	Pass
						0	10	1				1.70323	4	Pass	1.68		Pass	0.730435	2	Station Fail	2.4	5	Pass	1.62857	4	Pass	1.93333	5	Pass	2.2	4	Pass	1.97143	4	Pass	1.68	3	Pass	2.04	4	Pass
						0	10	3				1.54839	3	Pass	1.76		Pass	0.626087	1	Station Fail	1.47692	4	Pass	2.4	5	Pass	2.06667	4	Pass	1.1	1	Station Fail	0.942857	3	Station Fail	1.92	4	Pass	2.04	4	Pass
						0	10	4				1.23871	3	Station Fail	1.84		Pass	0.730435	2	Station Fail	2.21538	4	Pass	2.14286	5	Pass	1.8	4	Pass	1.2	2	Station Fail	0.942857	1	Station Fail	2.16	4	Pass	1.44	3	Pass
						0	10	1				1.62581	3	Pass	1.92		Pass	0.313043	1	Station Fail	2.21538	5	Pass	2.4	5	Pass	1.93333	4	Pass	1.8	2	Pass	1.62857	4	Pass	1.92	4	Pass	1.92	5	Pass
						0	10	1				1.62581	3	Pass	1.92		Pass	0.730435	2	Station Fail	2.4	5	Pass	1.71429	3	Pass	1.8	4	Pass	2.2	3	Pass	1.62857	4	Pass	1.92	4	Pass	1.92	3	Pass
						0	10	2				2.0129	4	Pass	1.76		Pass	1.25217	3	Station Fail	2.21538	5	Pass	2.4	5	Pass	2	4	Pass	1.3	4	Station Fail	1.45714	4	Pass	2.4	5	Pass	1.44	3	Pass
						0	10	3				1.85806	4	Pass	1.12		Station Fail	0.104348	1	Station Fail	2.4	5	Pass	2.14286	4	Pass	1.53333	4	Pass	1.9	2	Pass	1.45714	3	Pass	2.4	5	Pass	1.32	2	Station Fail
						0	10	2				1.85806	4	Pass	1.36		Station Fail	0.313043	1	Station Fail	2.4	5	Pass	2.31429	4	Pass	1.73333	4	Pass	1.7	2	Pass	1.54286	3	Pass	2.4	5	Pass	1.68	3	Pass
						0	10	2				1.47097	3	Pass	1.84		Pass	0.208696	1	Station Fail	2.03077	4	Pass	2.31429	4	Pass	2.13333	4	Pass	1.6	2	Pass	1.2	2	Station Fail	1.68	4	Pass	1.92	4	Pass
						0	10	0				2.16774	5	Pass	2.4		Pass	1.56522	4	Pass	2.4	5	Pass	2.4	5	Pass	2.06667	4	Pass	1.8	2	Pass	1.88571	5	Pass	2.4	5	Pass	2.04	5	Pass
						0	10	1				1.85806	4	Pass	2.24		Pass	1.04348	2	Station Fail	2.4	5	Pass	2.4	5	Pass	2	4	Pass	2	3	Pass	2.14286	3	Pass	2.4	5	Pass	2.04	4	Pass
						0	10	1				2.0129	4	Pass	2.24		Pass	1.35652	3	Station Fail	2.4	5	Pass	2.4	5	Pass	1.66667	4	Pass	2	3	Pass	1.88571	3	Pass	2.4	5	Pass	1.92	4	Pass
						0	10	2				1.54839	2	Pass	2		Pass	0.208696	1	Station Fail	2.4	5	Pass	2.4	5	Pass	2	4	Pass	1.7	3	Pass	1.28571	3	Station Fail	1.92	4	Pass	2.28	4	Pass
						0	10	0				1.54839	4	Pass	2.32		Pass	1.46087	3	Pass	2.4	5	Pass	2.4	5	Pass	2.4	5	Pass	2.1	4	Pass	2.14286	4	Pass	2.4	5	Pass	2.4	5	Pass
						0	10	1				1.78065	4	Pass	1.84		Pass	1.14783	3	Station Fail	2.21538	4	Pass	2.14286	4	Pass	2.06667	4	Pass	1.5	2	Pass	1.8	5	Pass	1.92	4	Pass	1.68	4	Pass
						0	10	2				1.54839	4	Pass	2.16		Pass	0.208696	1	Station Fail	2.4	5	Pass	2.4	5	Pass	2	4	Pass	1.4	2	Station Fail	1.45714	3	Pass	2.4	5	Pass	2.28	4	Pass
						0	10	1				1.62581	4	Pass	1.6		Pass	0.208696	1	Station Fail	2.4	5	Pass	1.97143	4	Pass	1.8	4	Pass	1.9	3	Pass	1.54286	3	Pass	1.92	3	Pass	1.68	3	Pass
						0	10	0				1.78065	4	Pass	2.08		Pass	1.46087	3	Pass	2.4	5	Pass	2.31429	5	Pass	2.2	4	Pass	2.1	3	Pass	2.05714	4	Pass	2.4	5	Pass	1.92	3	Pass
						0	10	2				1.85806	4	Pass	2.16		Pass	0.93913	2	Station Fail	2.4	5	Pass	2.4	5	Pass	2.13333	4	Pass	1.3	2	Station Fail	2.05714	5	Pass	2.4	5	Pass	2.28	5	Pass
						0	10	1				1.62581	3	Pass	2.24		Pass	0.834783	1	Station Fail	2.4	5	Pass	2.05714	4	Pass	2.06667	4	Pass	1.8	2	Pass	1.88571	5	Pass	2.4	5	Pass	2.16	5	Pass
						0	10	1				2.24516	5	Pass	1.6		Pass	0.208696	1	Station Fail	2.4	4	Pass	2.22857	4	Pass	1.93333	4	Pass	1.9	3	Pass	1.97143	4	Pass	2.16	4	Pass	1.8	3	Pass
						0	10	1				1.54839	4	Pass	2.32		Pass	1.35652	3	Station Fail	2.4	5	Pass	2.22857	5	Pass	2.26667	5	Pass	2.4	5	Pass	1.97143	4	Pass	2.4	5	Pass	1.8	3	Pass
						0	10	0				1.70323	4	Pass	2.24		Pass	1.46087	3	Pass	2.4	5	Pass	2.22857	4	Pass	1.93333	3	Pass	1.9	3	Pass	2.05714	3	Pass	2.4	5	Pass	1.56	2	Pass
						0	10	2				1.54839	4	Pass	2		Pass	1.35652	3	Station Fail	2.4	5	Pass	1.88571	4	Pass	2.06667	4	Pass	1.7	2	Pass	1.2	3	Station Fail	1.92	4	Pass	1.92	4	Pass
						0	10	2				1.47097	3	Pass	2.32		Pass	0.208696	1	Station Fail	2.4		Pass	2.14286	4	Pass	1.8	3	Pass	1.3	1	Station Fail	1.97143	3	Pass	2.4	5	Pass	1.92	4	Pass
						0	10	2				1.62581	3	Pass	1.6		Pass	0.93913	2	Station Fail	2.21538	4	Pass	2.4	5	Pass	2.06667	4	Pass	1.9	4	Pass	1.8	5	Pass	2.16	4	Pass	1.32	2	Station Fail
						0	10	0				1.70323	4	Pass	2.16		Pass	2.1913	5	Pass	2.4	5	Pass	2.4	5	Pass	2.13333	4	Pass	2	2	Pass	2.14286	5	Pass	2.4	5	Pass	1.8	4	Pass
						0	10	2				1.85806	4	Pass	1.68		Pass	0.521739	2	Station Fail	2.4	5	Pass	2.31429	5	Pass	1.93333	4	Pass	1.8	3	Pass	1.37143	3	Station Fail	2.16	4	Pass	1.56	2	Pass
						0	10	1				1.47097	4	Pass	1.52		Pass	0.626087	1	Station Fail	2.4	5	Pass	2.05714	4	Pass	1.73333	4	Pass	1.9	3	Pass	1.71429	3	Pass	2.4	5	Pass	2.16	4	Pass
						0	10	1				1.85806	4	Pass	2.24		Pass	1.25217	3	Station Fail	2.4		Pass	2.4	5	Pass	2.13333	4	Pass	1.7	2	Pass	1.88571	5	Pass	2.4	5	Pass	2.04	4	Pass
						0	10	2				1.47097	3	Pass	2.08		Pass	0.417391	1	Station Fail	2.4	5	Pass	2.22857	4	Pass	1.93333	4	Pass	1.8	2	Pass	1.8	4	Pass	1.92	5	Pass	1.32	4	Station Fail
						0	10	1				1.47097	4	Pass	1.92		Pass	0.208696	1	Station Fail	2.4	5	Pass	2.05714	4	Pass	1.53333	3	Pass	1.8	3	Pass	1.8	3	Pass	2.4	5	Pass	1.8	3	Pass
						0	10	1				1.93548	4	Pass	2		Pass	1.35652	2	Station Fail	2.4	5	Pass	2.4	5	Pass	2.26667	5	Pass	1.5	2	Pass	1.8	5	Pass	2.4	5	Pass	2.28	5	Pass
						0	10	1				1.47097	3	Pass	2.08		Pass	0.417391	1	Station Fail	1.47692	4	Pass	2.4	5	Pass	2.06667	4	Pass	1.6	2	Pass	1.54286	4	Pass	2.4	5	Pass	1.92	4	Pass
						0	10	2				1.62581	4	Pass	1.28		Station Fail	0.626087	1	Station Fail	2.4	4	Pass	1.88571	3	Pass	1.66667	4	Pass	1.8	3	Pass	1.62857	3	Pass	2.16	4	Pass	1.44	2	Pass
						0	10	3				1.31613	4	Station Fail	2.16		Pass	1.25217	3	Station Fail	2.4	5	Pass	2.05714	4	Pass	1.53333	3	Pass	1.6	3	Pass	1.8	3	Pass	2.4	5	Pass	1.32	3	Station Fail
						10	0	0						Not Taken			Not Taken			Not Taken			Not Taken			Not Taken			Not Taken			Not Taken			Not Taken			Not Taken			Not Taken
						0	10	1				1.70323	4	Pass	1.68		Pass	0.834783	1	Station Fail	2.4	5	Pass	2.31429	5	Pass	1.8	4	Pass	1.5	2	Pass	1.71429	3	Pass	2.4	5	Pass	1.92	4	Pass
						0	10	3				1.62581	3	Pass	2.24		Pass	0.104348	1	Station Fail	2.21538	4	Pass	2.05714	3	Pass	1.73333	3	Pass	1.3	2	Station Fail	1.11429	1	Station Fail	1.92	4	Pass	2.28	5	Pass
						10	0	0						Not Taken			Not Taken			Not Taken			Not Taken			Not Taken			Not Taken			Not Taken			Not Taken			Not Taken			Not Taken
						0	10	0				1.54839	4	Pass	2.08		Pass	1.56522	3	Pass	2.4	5	Pass	2.4	5	Pass	2.06667	4	Pass	2	3	Pass	2.22857	3	Pass	2.4	5	Pass	1.8	4	Pass
						0	10	1				1.47097	3	Pass	2.24		Pass	0.208696	1	Station Fail	2.4		Pass	2.31429	5	Pass	1.8	3	Pass	1.9	3	Pass	1.45714	3	Pass	2.4	5	Pass	1.92	5	Pass
						0	10	2				1.93548	3	Pass	2		Pass	0	1	Station Fail	2.4	5	Pass	1.71429	4	Pass	1.6	3	Pass	1.6	2	Pass	1.45714	2	Pass	0.48	2	Station Fail	1.56	3	Pass
						0	10	2				1.47097	2	Pass	1.36		Station Fail	0.730435	1	Station Fail	2.4	5	Pass	1.71429	4	Pass	1.6	4	Pass	1.9	3	Pass	1.54286	2	Pass	2.4	5	Pass	1.56	3	Pass
						0	10	2				1.47097	3	Pass	2.16		Pass	0.521739	2	Station Fail	2.21538	4	Pass	1.88571	5	Pass	2	4	Pass	1.5	3	Pass	1.28571	3	Station Fail	2.16	4	Pass	2.16	4	Pass
						0	10	2				1.16129	3	Station Fail	1.44		Pass	0.208696	1	Station Fail	2.4	4	Pass	1.54286	3	Pass	1.46667	3	Pass	1.6	3	Pass	1.45714	3	Pass	2.16	4	Pass	1.44	3	Pass
						0	10	1				1.93548	4	Pass	1.92		Pass	0.626087	1	Station Fail	2.4	5	Pass	2.4	5	Pass	1.73333	4	Pass	1.9	3	Pass	2.05714	4	Pass	1.92	4	Pass	2.16	4	Pass
						0	10	1				1.62581	3	Pass	2.08		Pass	1.25217	3	Station Fail	2.4	5	Pass	2.31429	5	Pass	2.4	5	Pass	2.1	3	Pass	1.45714	4	Pass	2.4	5	Pass	2.28	4	Pass
						0	10	2				1.78065	4	Pass	2.24		Pass	0.417391	1	Station Fail	2.4	5	Pass	2.4	5	Pass	1.93333	4	Pass	1.2	2	Station Fail	1.88571	5	Pass	1.92	4	Pass	2.16	4	Pass
						0	10	2				1.93548	3	Pass	1.44		Pass	0.417391	1	Station Fail	2.4	5	Pass	2.14286	4	Pass	1.73333	3	Pass	2	3	Pass	1.2	2	Station Fail	1.68	4	Pass	1.8	3	Pass
						0	10	1				1.93548	4	Pass	2.4		Pass	1.25217	3	Station Fail	2.4	5	Pass	2.05714	4	Pass	2.33333	5	Pass	2.2	4	Pass	1.97143	4	Pass	2.4	4	Pass	1.44	3	Pass
						0	10	3				1.93548	4	Pass	1.28		Station Fail	1.04348	2	Station Fail	2.4	5	Pass	1.8	3	Pass	2	4	Pass	2	4	Pass	1.2	2	Station Fail	2.4	5	Pass	1.92	4	Pass
						0	10	1				1.54839	3	Pass	1.76		Pass	1.35652	3	Station Fail	2.4	5	Pass	2.05714	4	Pass	2.2	4	Pass	2.1	4	Pass	1.71429	3	Pass	2.4	5	Pass	2.16	4	Pass
						0	10	1				1.78065	4	Pass	2.24		Pass	1.35652	3	Station Fail	2.4	5	Pass	2.31429	5	Pass	2.13333	4	Pass	1.7	1	Pass	2.05714	5	Pass	1.92	4	Pass	2.4	5	Pass
						0	10	2				1.47097	3	Pass	1.76		Pass	0	1	Station Fail	2.4	5	Pass	1.62857	3	Pass	2.06667	4	Pass	1.5	2	Pass	1.28571	3	Station Fail	1.68	3	Pass	1.92	3	Pass
						0	10	3				1.39355	3	Station Fail	1.76		Pass	1.56522	4	Pass	2.4	5	Pass	1.37143	4	Station Fail	1.46667	2	Pass	1.3	3	Station Fail	1.62857	4	Pass	2.16	4	Pass	1.92	5	Pass
						0	10	3				1.47097	3	Pass	1.68		Pass	0	1	Station Fail	2.4	5	Pass	1.28571	3	Station Fail	1.26667	2	Station Fail	2.1	3	Pass	1.54286	4	Pass	1.44	3	Pass	2.04	4	Pass
						0	10	1				1.54839	4	Pass	2.16		Pass	1.25217	3	Station Fail	2.4	5	Pass	1.97143	5	Pass	1.73333	3	Pass	2.1	4	Pass	1.8	4	Pass	1.92	4	Pass	1.8	4	Pass
						0	10	1				1.85806	4	Pass	1.92		Pass	0.730435	2	Station Fail	2.4	5	Pass	2.4	5	Pass	1.86667	4	Pass	2.1	5	Pass	2.14286	5	Pass	2.16	4	Pass	2.04	5	Pass
						0	10	2				1.54839	3	Pass	1.68		Pass	0.208696	1	Station Fail	2.4	5	Pass	1.88571	4	Pass	1.53333	3	Pass	2.2	5	Pass	1.37143	3	Station Fail	1.92	4	Pass	1.68	4	Pass
						0	10	2				1.31613	2	Station Fail	2.08		Pass	1.77391	4	Pass	2.4	5	Pass	1.88571	4	Pass	1.8	3	Pass	1.9	4	Pass	1.28571	3	Station Fail	1.68	3	Pass	1.68	4	Pass
						0	10	2				1.78065	3	Pass	1.92		Pass	0.313043	1	Station Fail	2.4	5	Pass	1.71429	4	Pass	1.66667	3	Pass	2.2	4	Pass	1.37143	3	Station Fail	2.4	5	Pass	2.04	5	Pass
						0	10	3				1.54839	3	Pass	2		Pass	0	1	Station Fail	2.4	5	Pass	2.05714	5	Pass	1.8	3	Pass	2	3	Pass	1.37143	3	Station Fail	1.2	3	Station Fail	1.92	4	Pass
						0	10	1				1.70323	4	Pass	2.08		Pass	1.35652	3	Station Fail	2.4	5	Pass	2.4	5	Pass	2.06667	4	Pass	2.1	5	Pass	1.97143	5	Pass	2.4	5	Pass	2.16	5	Pass
						0	10	2				1.16129	2	Station Fail	2		Pass	0.208696	1	Station Fail	2.4	5	Pass	1.71429	4	Pass	1.46667	3	Pass	1.9	4	Pass	1.45714	4	Pass	2.4	5	Pass	1.92	4	Pass
						0	10	3				1.39355	3	Station Fail	1.92		Pass	1.14783	2	Station Fail	2.4	5	Pass	1.62857	4	Pass	1.46667	3	Pass	2.2	4	Pass	1.71429	4	Pass	0.96	3	Station Fail	1.68	4	Pass
						0	10	1				2.0129	4	Pass	1.68		Pass	1.35652	3	Station Fail	2.4	5	Pass	2.31429	5	Pass	1.93333	4	Pass	2.2	5	Pass	1.8	4	Pass	1.92	4	Pass	1.92	4	Pass
						0	10	0				1.78065	4	Pass	2.08		Pass	1.56522	4	Pass	2.4	5	Pass	2.4	5	Pass	2.33333	5	Pass	2.4	5	Pass	2.14286	5	Pass	2.4	5	Pass	1.8	4	Pass
						0	10	3				1.23871	2	Station Fail	1.52		Pass	0.417391	1	Station Fail	2.4	5	Pass	1.71429	4	Pass	1.8	3	Pass	1.9	4	Pass	1.2	3	Station Fail	2.4	5	Pass	2.16	4	Pass
						0	10	2				1.39355	3	Station Fail	1.52		Pass	0.521739	1	Station Fail	2.4	5	Pass	1.71429	4	Pass	1.73333	4	Pass	2.1	5	Pass	1.45714	3	Pass	2.16	4	Pass	1.92	4	Pass
						0	10	5				1.62581	2	Pass	1.52		Pass	0.104348	1	Station Fail	2.4	5	Pass	1.28571	3	Station Fail	2.06667	4	Pass	1.9	4	Pass	0.942857	1	Station Fail	0.96	3	Station Fail	1.32	3	Station Fail
						0	10	1				1.93548	5	Pass	2.32		Pass	0.834783	2	Station Fail	2.4	5	Pass	1.88571	4	Pass	1.8	3	Pass	2.4	5	Pass	1.8	4	Pass	2.4	5	Pass	1.92	4	Pass
						10	0	0						Not Taken			Not Taken			Not Taken			Not Taken			Not Taken			Not Taken			Not Taken			Not Taken			Not Taken			Not Taken
						0	10	2				1.62581	3	Pass	2.24		Pass	0.730435	2	Station Fail	2.4	5	Pass	1.28571	3	Station Fail	2	5	Pass	2.1	5	Pass	1.54286	4	Pass	1.92	4	Pass	1.56	3	Pass
						0	10	1				2.0129	4	Pass	2.24		Pass	1.35652	3	Station Fail	2.4	5	Pass	2.31429	5	Pass	1.66667	4	Pass	2.2	5	Pass	2.22857	5	Pass	2.4	5	Pass	2.4	5	Pass
						0	10	1				1.78065	4	Pass	1.76		Pass	1.04348	3	Station Fail	2.4	5	Pass	2.05714	4	Pass	1.73333	4	Pass	2.1	4	Pass	1.71429	4	Pass	2.4	5	Pass	1.68	4	Pass
						0	10	1				1.85806	4	Pass	1.92		Pass	1.04348	2	Station Fail	2.4	5	Pass	2.4	5	Pass	2	3	Pass	2.4	5	Pass	2.22857	5	Pass	2.16	4	Pass	2.16	5	Pass
						0	10	1				1.85806	4	Pass	1.84		Pass	1.35652	3	Station Fail	2.4	5	Pass	2.4	5	Pass	2.4	4	Pass	2.3	5	Pass	2.14286	5	Pass	2.4	5	Pass	2.28	5	Pass
						0	10	1				1.62581	3	Pass	2.24		Pass	0.93913	2	Station Fail	2.4	5	Pass	2.05714	4	Pass	1.93333	4	Pass	2.1	4	Pass	1.8	4	Pass	2.4	5	Pass	1.92	4	Pass
						10	0	0						Not Taken			Not Taken			Not Taken			Not Taken			Not Taken			Not Taken			Not Taken			Not Taken			Not Taken			Not Taken
						0	10	1				1.70323	3	Pass	2.08		Pass	1.35652	3	Station Fail	2.4	5	Pass	2.31429	5	Pass	1.86667	4	Pass	2.2	5	Pass	2.22857	5	Pass	2.4	5	Pass	1.68	3	Pass
						0	10	1				1.78065	3	Pass	2.16		Pass	1.04348	2	Station Fail	2.4	5	Pass	1.62857	4	Pass	1.86667	3	Pass	2.4	5	Pass	1.88571	4	Pass	2.4	5	Pass	1.92	4	Pass
	Average		Average							17.399	Station 1	1.67653	3.55172	Station 2	1.94299		Station 3	0.837181	2.03448	Station 4	2.35756	4.84524	Station 5	2.10443	4.37931	Station 6	1.90345	3.81609	Station 7	1.85977	3.16092	Station 8	1.6936	3.58621	Station 9	2.14069	4.4023	Station 10	1.88276	3.82759	Station 11			Station 12			Station 13
	Average %		Average %									0.698554	0.710345		0.809579	0		0.348826	0.406897		0.982317	0.969048		0.876847	0.875862		0.793103	0.763218		0.774904	0.632184		0.705665	0.717241		0.891954	0.88046		0.784483	0.765517			0			0			0
	SD		SD							4.53675		0.231906	0.694808		0.294295			0.524879	1.02807		0.150828	0.36385		0.312827	0.686097		0.239888	0.638471		0.32474	1.12966		0.344588	1.04048		0.373636	0.722717		0.287203	0.824154
	Median		Median							17.9896		1.62581	4		2			0.834783	2		2.4	5		2.22857	4		1.93333	4		1.9	3		1.8	4		2.4	5		1.92	4
	Minimum		Minimum							0		1.16129	2		1.12	0		0	1		1.47692	4		1.28571	3		1.26667	2		1.1	1		0.771429	1		0.48	2		1.32	2		0	0		0	0		0	0
	Maximum		Maximum							0		2.24516	5		2.4	0		2.1913	5		2.4	5		2.4	5		2.4	5		2.4	5		2.22857	5		2.4	5		2.4	5		0	0		0	0		0	0
	% of failure		% of failure
	variance		variance									0.0537804			0.0866096			0.275498			0.0227492			0.097861			0.0575461			0.105456			0.118741			0.139604			0.0824853
	Cronbach alpha if item is deleted		Cronbach alpha if item is deleted							1.05495		1.05785			1.05963			1.06982			1.05618			1.06023			1.05806			1.06064			1.06136			1.06249			1.0594
	Coefficient of determination R2		Coefficient of determination R2							Standard Error of Mean		0.446128						0.85377			0.353218			0.621682			0.515281			0.572132			0.511629			0.786553			0.581393
	Inter-grade discrimination (slope of regression line)		Inter-grade discrimination (slope of regression line)							#NUM!		0.0222934						0.0471742			0.0250421			0.0359504			0.0269705			0.0217438			0.0236889			0.0458506			0.0265714
	Between-group variation		Between-group variation
			Avrege Mark per Group	Group	#REF!	#REF!	#REF!	#REF!	#REF!	#REF!	#REF!	#REF!	#REF!	#REF!	#REF!	#REF!	#REF!	#REF!	#REF!
				#Total
				01. Station
				02. Station
				03. Station
				04. Station
				05. Station
				06. Station
				07. Station
				08. Station
				09. Station
				10. Station
				11. Station
				12. Station
				13. Station
				14. Station
				15. Station
				16. Station
[truncated: 10 more columns]
